# Supplementary material for: (E)-3-[4-(Hex­yloxy)phen­yl]-1-(2-hydroxy­phen­yl)prop-2-en-1-one
Source: Acta Crystallogr Sect E Struct Rep Online. 2009 May 14;65(Pt 6):o1301–2. doi: 10.1107/S1600536809017577 (PMC2969631; doi:10.1107/S1600536809017577)
Supplement: Supplementary file 2 [file e-65-o1301-Isup2.hkl]

# 
# h,k,l, Fc-squared, Fo-squared, sigma(Fo-squared) and status flag 
# 
data_I
_shelx_title ' UMS6A_0M in P21/c  (100K)' 
_shelx_refln_list_code          4 
_shelx_F_calc_maximum      262.56 
_exptl_crystal_F_000       696.00 
_reflns_d_resolution_high  0.7083 
 
loop_ 
 _symmetry_equiv_pos_as_xyz 
 'x, y, z' 
 '-x, y+1/2, -z+1/2' 
 '-x, -y, -z' 
 'x, -y-1/2, z-1/2' 
 
_cell_length_a    19.6443 
_cell_length_b     7.1966 
_cell_length_c    12.6520 
_cell_angle_alpha  90.000 
_cell_angle_beta  106.438 
_cell_angle_gamma  90.000 
 
_shelx_F_squared_multiplier     1.000 
 
loop_ 
 _refln_index_h 
 _refln_index_k 
 _refln_index_l 
 _refln_F_squared_calc 
 _refln_F_squared_meas 
 _refln_F_squared_sigma 
 _refln_observed_status 
   1   0   0     2667.79       -0.20      0.33 o 
   2   0   0       13.03        5.12      5.40 o 
   3   0   0     4121.63     4187.06     64.15 o 
   4   0   0      712.28      710.54      9.33 o 
   5   0   0      526.31      523.33      8.05 o 
   6   0   0      123.41      116.72      4.28 o 
   7   0   0      135.81      130.94      4.76 o 
   8   0   0     2838.95     3215.90     24.24 o 
   9   0   0        0.02       -0.25      3.52 o 
  10   0   0        0.00        4.55      3.35 o 
  11   0   0        4.86        1.61      3.53 o 
  12   0   0       99.25      109.16      6.12 o 
  13   0   0       42.13       64.32      6.60 o 
  14   0   0      205.92      201.97     11.17 o 
  15   0   0      151.20      163.22     11.09 o 
  16   0   0      398.08      291.35     18.32 o 
  17   0   0       16.84       26.30      7.72 o 
  18   0   0      901.31      603.11     20.04 o 
  19   0   0      241.91      254.28     15.41 o 
  20   0   0       21.69       17.02     10.87 o 
  21   0   0       11.97       22.84     11.39 o 
  22   0   0       49.13       15.08     13.10 o 
  23   0   0       10.24       13.56     12.26 o 
  24   0   0        4.88       12.65     12.91 o 
  25   0   0       84.00      126.25     19.19 o 
  26   0   0       15.91       37.92     16.58 o 
   1   1   0     2466.66     2599.62     14.23 o 
   2   1   0      765.82      747.45      8.72 o 
   3   1   0      187.73      187.32      3.97 o 
   4   1   0      274.04      260.35      5.77 o 
   5   1   0        0.05        1.11      2.43 o 
   6   1   0      381.70      383.88      5.25 o 
   7   1   0      812.61      860.51      7.43 o 
   8   1   0     9262.17     9778.11     46.18 o 
   9   1   0      514.41      616.02      6.96 o 
  10   1   0     2979.93     3117.44     22.31 o 
  11   1   0        9.10       24.98      3.66 o 
  12   1   0      172.59      176.75      6.32 o 
  13   1   0       67.19       69.06      4.75 o 
  14   1   0        3.32        2.94      3.80 o 
  15   1   0        0.79       -4.71      4.71 o 
  16   1   0       23.32       20.04      5.69 o 
  17   1   0      205.09      190.91      8.25 o 
  18   1   0      134.47      124.40      9.48 o 
  19   1   0       62.88       60.80      8.65 o 
  20   1   0       58.73       54.09      8.85 o 
  21   1   0        5.94       -7.22      7.22 o 
  22   1   0       12.00        0.30      7.93 o 
  23   1   0        0.46       -8.00      8.00 o 
  24   1   0        0.06       -8.94      8.94 o 
  25   1   0       22.20       25.78     16.36 o 
  26   1   0     1351.01     1473.94     29.16 o 
   0   2   0       99.74       53.04      6.46 o 
   1   2   0      886.49      886.84      7.36 o 
   2   2   0       60.47       59.19      3.26 o 
   3   2   0       14.62       16.72      2.74 o 
   4   2   0        3.37       -0.87      2.70 o 
   5   2   0       27.23       25.35      3.15 o 
   6   2   0        5.25        5.10      2.47 o 
   7   2   0      136.18      146.24      4.77 o 
   8   2   0      120.55      131.97      4.29 o 
   9   2   0        2.60       -1.73      2.67 o 
  10   2   0       23.74       19.77      3.43 o 
  11   2   0       39.60       47.01      4.11 o 
  12   2   0        1.76        2.05      3.64 o 
  13   2   0        0.46       -4.29      4.29 o 
  14   2   0        1.77       -4.49      4.49 o 
  15   2   0        4.36        8.02      5.17 o 
  16   2   0        0.21       -4.02      4.80 o 
  17   2   0        6.71       12.97      6.36 o 
  18   2   0        0.03       -6.36      6.36 o 
  19   2   0        0.56        6.43      7.42 o 
  20   2   0        3.54       -7.39      7.39 o 
  21   2   0        0.09       -4.22      7.63 o 
  22   2   0        0.20        1.62      9.88 o 
  23   2   0        3.51        2.95      9.28 o 
  24   2   0        0.36       10.84     12.56 o 
  25   2   0        0.10       -2.57     13.27 o 
  26   2   0        1.38       23.01     12.05 o 
   1   3   0     3694.32     3854.46     23.76 o 
   2   3   0       96.76       98.71      4.11 o 
   3   3   0        5.15       -0.38      2.52 o 
   4   3   0       64.20       72.78      4.14 o 
   5   3   0       42.94       44.07      3.91 o 
   6   3   0       50.41       65.64      4.12 o 
   7   3   0      115.36      118.15      4.36 o 
   8   3   0     3543.15     3653.34     25.01 o 
   9   3   0      404.16      431.10      8.51 o 
  10   3   0     1292.13     1305.23     14.89 o 
  11   3   0       36.50       37.88      4.06 o 
  12   3   0       35.18       37.57      4.71 o 
  13   3   0       23.51       27.91      5.37 o 
  14   3   0       14.96       20.90      5.30 o 
  15   3   0        8.98        5.07      4.98 o 
  16   3   0        8.09        1.06      6.87 o 
  17   3   0       23.42       31.41      8.35 o 
  18   3   0      290.78      290.29     13.23 o 
  19   3   0      102.45      110.54     10.94 o 
  20   3   0       28.61       24.71      8.97 o 
  21   3   0        0.47       16.15     11.30 o 
  22   3   0       10.31       15.00     10.25 o 
  23   3   0        4.70       41.02     12.75 o 
  24   3   0        0.40       -3.23     14.91 o 
  25   3   0        0.45        2.85     19.93 o 
   0   4   0    55562.37    58762.43    668.59 o 
   1   4   0      737.95      791.20     10.95 o 
   2   4   0       43.78       32.67      4.00 o 
   3   4   0      856.39      926.31     11.37 o 
   4   4   0       24.16       23.04      4.14 o 
   5   4   0       24.73       29.37      4.25 o 
   6   4   0       11.21        8.62      3.99 o 
   7   4   0      282.30      303.15      7.78 o 
   8   4   0      929.67      935.18     12.42 o 
   9   4   0      298.17      312.34      8.82 o 
  10   4   0        1.73        0.77      4.78 o 
  11   4   0        8.33        2.81      4.97 o 
  12   4   0       29.71       28.75      5.73 o 
  13   4   0        0.66        5.74      4.51 o 
  14   4   0      105.93      114.58      6.97 o 
  15   4   0       40.56       39.12      7.51 o 
  16   4   0      359.08      346.46     12.33 o 
  17   4   0        0.14       -4.92      9.18 o 
  18   4   0      856.02      673.21     24.83 o 
  19   4   0       93.20       91.41     11.56 o 
  20   4   0       14.51       31.03     10.06 o 
  21   4   0        8.96        7.76     12.42 o 
  22   4   0       46.68       48.46     23.22 o 
  23   4   0        9.86       33.11     16.56 o 
  24   4   0        1.70      -12.98     15.77 o 
   1   5   0      344.96      342.77     10.96 o 
   2   5   0      313.24      312.45      9.28 o 
   3   5   0       76.36       92.98      5.96 o 
   4   5   0      108.63      109.79      6.42 o 
   5   5   0       13.72       14.72      6.28 o 
   6   5   0      167.91      208.14      8.26 o 
   7   5   0       95.17       95.75      6.42 o 
   8   5   0     1266.92     1225.19     16.07 o 
   9   5   0       35.24       26.44      6.23 o 
  10   5   0      373.40      377.57     11.41 o 
  11   5   0       74.68       70.92      7.55 o 
  12   5   0       66.64       64.85      8.62 o 
  13   5   0       14.21        0.38      7.46 o 
  14   5   0        6.38       -3.84      7.77 o 
  15   5   0       49.79       38.40     13.79 o 
  16   5   0        1.09      -13.39     13.39 o 
  17   5   0      181.91      153.67     19.24 o 
  18   5   0        0.12       -1.31     11.29 o 
  19   5   0        0.48      -11.38     11.38 o 
  20   5   0       41.77       10.87     15.59 o 
  21   5   0        9.95       20.43     19.42 o 
  22   5   0        1.62        9.46     39.85 o 
  23   5   0        0.81      -10.59     41.19 o 
   0   6   0       95.37      141.46     21.70 o 
   1   6   0      663.74      611.84     16.77 o 
   2   6   0       28.19       22.26      8.18 o 
   3   6   0       13.79       14.01      8.13 o 
   4   6   0        3.08       -0.64      7.81 o 
   5   6   0       34.28       40.24      8.28 o 
   6   6   0       11.03        8.79      7.50 o 
   7   6   0      167.42      193.70     10.65 o 
   8   6   0      102.63      101.54     11.10 o 
   9   6   0        1.10       -7.33      8.66 o 
  10   6   0       24.39       14.21     10.70 o 
  11   6   0       74.76       62.14     12.16 o 
  12   6   0        2.46       -3.87     13.07 o 
  13   6   0        1.43       -6.26     12.90 o 
  14   6   0       10.00      -12.33     12.33 o 
  15   6   0        6.36       17.85     14.54 o 
  16   6   0        2.42      -13.76     13.76 o 
  17   6   0       29.82        4.20     20.57 o 
  18   6   0        0.23      -16.66     16.66 o 
  19   6   0        5.36       11.88     27.41 o 
  20   6   0       10.94       -2.12     18.94 o 
  21   6   0        0.01      -40.45     40.45 o 
   1   7   0      324.40      335.30     22.27 o 
   2   7   0        0.22       -3.76     11.49 o 
   3   7   0        1.85       18.79      9.78 o 
   4   7   0        1.68       17.17     10.87 o 
   5   7   0        6.53       17.89     11.32 o 
   6   7   0        0.42      -10.50     10.50 o 
   7   7   0        4.83       -6.34     11.23 o 
   8   7   0      871.97      835.74     25.18 o 
   9   7   0      131.43      141.03     15.80 o 
  10   7   0      265.08      261.12     22.15 o 
  11   7   0        7.81       11.84     14.71 o 
  12   7   0        0.02      -13.48     13.48 o 
  13   7   0        1.02       -5.01     14.88 o 
  14   7   0       10.78       14.65     16.26 o 
  15   7   0       11.29      -17.60     17.60 o 
  16   7   0        5.51      -22.44     22.44 o 
  17   7   0        3.56      -23.21     24.74 o 
  18   7   0       82.44       48.59     47.56 o 
  19   7   0       57.42       27.63     47.34 o 
   0   8   0     7829.23     6886.21    154.45 o 
   1   8   0       94.27       70.95     25.99 o 
   2   8   0       11.63       10.37     15.24 o 
   3   8   0      153.04      180.90     21.71 o 
   4   8   0       15.16       18.61     16.97 o 
   5   8   0       10.56      -15.11     15.11 o 
   6   8   0        0.39       10.33     16.61 o 
   7   8   0        1.02        0.40     16.91 o 
   8   8   0       44.58       47.08     18.39 o 
   9   8   0        3.52      -11.83     20.31 o 
  10   8   0        3.30       -5.45     16.04 o 
  11   8   0        0.52      -16.15     19.71 o 
  12   8   0        0.57      -13.58     21.85 o 
  13   8   0        1.14        6.69     18.00 o 
  14   8   0       24.39       18.88     33.33 o 
  15   8   0        5.34        2.28     25.51 o 
  16   8   0       88.64       71.57     29.07 o 
   1   9   0        0.06      -19.85     19.85 o 
   2   9   0       51.62       11.13     22.07 o 
   3   9   0       26.66       12.33     22.34 o 
   4   9   0       19.74       11.96     33.11 o 
   5   9   0        6.51      -10.30     19.07 o 
   6   9   0       36.13        7.89     19.97 o 
   7   9   0       32.09        5.89     20.37 o 
   8   9   0      354.59      340.73     30.48 o 
   9   9   0        2.79      -24.96     24.96 o 
  10   9   0      104.38       51.16     28.76 o 
  11   9   0       56.40       13.59     37.37 o 
  12   9   0       11.96      -17.99     27.70 o 
   0  10   0       19.90       -9.56     35.93 o 
   1  10   0      275.31      269.05     36.61 o 
   2  10   0        2.12      -14.24     39.22 o 
   3  10   0       14.84      -10.61     24.37 o 
   4  10   0        1.54      -16.50     24.66 o 
 -26   1   1      954.43     1094.88     31.67 o 
 -25   1   1      476.99      520.61     17.53 o 
 -24   1   1       18.73        9.29      8.80 o 
 -23   1   1       10.91        7.10      8.37 o 
 -22   1   1       21.65       14.12      8.10 o 
 -21   1   1        0.30        0.79      7.31 o 
 -20   1   1        0.62       -3.40      7.00 o 
 -19   1   1       46.10       44.41      6.55 o 
 -18   1   1       84.50       68.57      7.18 o 
 -17   1   1       38.16       41.49      5.80 o 
 -16   1   1        0.95       -5.09      5.09 o 
 -15   1   1       86.03       80.95      5.68 o 
 -14   1   1       49.37       50.30      4.17 o 
 -13   1   1       78.13       97.09      4.55 o 
 -12   1   1      168.38      187.08      6.21 o 
 -11   1   1      185.31      215.89      5.01 o 
 -10   1   1      485.39      496.25      6.33 o 
  -9   1   1     5141.68     5421.63     27.34 o 
  -8   1   1     3871.95     4146.57     20.58 o 
  -7   1   1     1246.35     1244.51      9.01 o 
  -6   1   1      480.45      502.52      5.85 o 
  -5   1   1      142.09      159.46      4.56 o 
  -4   1   1        0.28       -1.19      2.17 o 
  -3   1   1     1287.44     1236.99      9.43 o 
  -2   1   1     1709.13     1750.33     10.70 o 
  -1   1   1      186.03      174.39      2.33 o 
   0   1   1     1532.19     1596.41      8.73 o 
   1   1   1      408.48      419.26      4.30 o 
   2   1   1       61.72       81.30      2.65 o 
   3   1   1     1824.69     1811.07     11.50 o 
   4   1   1     2011.40     1938.75     12.48 o 
   5   1   1        0.00       -2.46      2.46 o 
   6   1   1     1867.28     1903.95     13.17 o 
   7   1   1        2.99        6.71      2.76 o 
   8   1   1     1284.92     1352.24     11.35 o 
   9   1   1     6711.63     7279.48     38.24 o 
  10   1   1       12.27        6.89      2.37 o 
  11   1   1      241.48      228.89      7.03 o 
  12   1   1      176.96      192.99      6.74 o 
  13   1   1        4.36       10.19      5.24 o 
  14   1   1       54.41       48.50      6.46 o 
  15   1   1        8.41        1.02      5.13 o 
  16   1   1      351.19      308.74      9.26 o 
  17   1   1        8.94        8.00      5.28 o 
  18   1   1      122.02      140.09      9.71 o 
  19   1   1      326.96      294.38     12.33 o 
  20   1   1       10.80       -4.58      7.80 o 
  21   1   1        1.93        0.22      8.19 o 
  22   1   1        6.12      -10.06     10.06 o 
  23   1   1        1.95       -3.78      8.74 o 
  24   1   1        0.19        3.06     10.71 o 
  25   1   1      193.62      248.24     16.18 o 
 -26   2   1        0.00       36.33     17.59 o 
 -25   2   1       36.64       36.81     12.61 o 
 -24   2   1       36.33       42.26     11.78 o 
 -23   2   1      113.93      160.66     18.70 o 
 -22   2   1       28.98       15.73      8.09 o 
 -21   2   1      191.88      188.91     10.97 o 
 -20   2   1      195.82      151.99     11.77 o 
 -19   2   1       41.13       41.59      7.83 o 
 -18   2   1      951.36      791.98     16.97 o 
 -17   2   1     1463.20     1219.26     19.79 o 
 -16   2   1       57.74       82.56      6.09 o 
 -15   2   1       12.59       17.17      4.96 o 
 -14   2   1      183.70      180.62      6.95 o 
 -13   2   1        4.66        0.98      3.80 o 
 -12   2   1        8.00       13.86      4.07 o 
 -11   2   1       97.76      130.30      6.06 o 
 -10   2   1     1400.17     1477.97     12.49 o 
  -9   2   1      596.81      623.52      7.92 o 
  -8   2   1       63.43       66.55      3.56 o 
  -7   2   1      821.87      846.32      7.98 o 
  -6   2   1      509.78      540.30      6.29 o 
  -5   2   1       62.10       66.65      3.26 o 
  -4   2   1      195.92      204.57      4.82 o 
  -3   2   1       16.59       19.04      3.01 o 
  -2   2   1    12943.36    13346.90    124.41 o 
  -1   2   1    12517.51    13178.92     59.96 o 
   0   2   1    63324.90    65776.32    317.35 o 
   1   2   1    68938.51    72073.78    317.56 o 
   2   2   1       66.29       83.34      3.42 o 
   3   2   1       79.76      115.66      4.44 o 
   4   2   1      636.83      609.81      6.26 o 
   5   2   1       32.85       40.08      2.80 o 
   6   2   1      207.69      226.97      4.90 o 
   7   2   1        0.14       -1.07      2.61 o 
   8   2   1      388.10      466.50      6.40 o 
   9   2   1     1074.78     1075.17     12.08 o 
  10   2   1      538.96      564.17      9.36 o 
  11   2   1      685.61      635.47      9.54 o 
  12   2   1       71.58       73.74      5.17 o 
  13   2   1       37.79       44.80      4.91 o 
  14   2   1      212.43      198.77      9.91 o 
  15   2   1       30.99       25.02      6.02 o 
  16   2   1      512.89      474.15     11.64 o 
  17   2   1     1097.27      914.20     21.43 o 
  18   2   1       19.86       12.13      7.38 o 
  19   2   1        0.02       -0.74      7.35 o 
  20   2   1      138.53      129.12     11.55 o 
  21   2   1       48.04       42.02      9.96 o 
  22   2   1        5.63        4.51      9.63 o 
  23   2   1        4.84        6.22     11.58 o 
  24   2   1       74.60       49.51     11.94 o 
  25   2   1       59.50       55.58     12.83 o 
 -25   3   1      194.31      209.83     24.40 o 
 -24   3   1        0.63      -13.54     17.43 o 
 -23   3   1        6.22       13.04     19.36 o 
 -22   3   1       21.13        2.30      8.99 o 
 -21   3   1        1.21       17.11      9.45 o 
 -20   3   1        3.52       10.55      9.46 o 
 -19   3   1       68.96       58.64     11.17 o 
 -18   3   1        0.67       -6.83      7.08 o 
 -17   3   1       25.89       23.83      7.40 o 
 -16   3   1        2.91        3.63      4.89 o 
 -15   3   1      131.02      124.45      6.76 o 
 -14   3   1       62.55       68.37      6.02 o 
 -13   3   1       42.26       59.14      5.76 o 
 -12   3   1      202.86      232.64      8.47 o 
 -11   3   1      113.76      134.87      6.38 o 
 -10   3   1       58.93       67.76      5.15 o 
  -9   3   1     1473.22     1471.28     12.91 o 
  -8   3   1     1623.21     1679.56     13.01 o 
  -7   3   1       85.12       88.85      4.57 o 
  -6   3   1       61.65       55.51      3.80 o 
  -5   3   1        2.45        0.13      2.74 o 
  -4   3   1      164.58      165.35      4.55 o 
  -3   3   1      686.24      724.06      8.97 o 
  -2   3   1      508.19      518.61      7.70 o 
  -1   3   1       80.58       96.42      4.04 o 
   0   3   1     1354.44     1447.70     10.38 o 
   1   3   1      276.39      317.24      5.29 o 
   2   3   1      372.93      366.96      5.80 o 
   3   3   1      404.72      413.88      5.61 o 
   4   3   1     1134.93     1087.18      9.63 o 
   5   3   1        0.01       -2.68      2.68 o 
   6   3   1      906.01      934.19      9.22 o 
   7   3   1        1.93        0.46      3.01 o 
   8   3   1      576.74      593.52      8.32 o 
   9   3   1     2660.62     2716.84     21.57 o 
  10   3   1       65.59       65.51      4.88 o 
  11   3   1       32.35       22.97      5.44 o 
  12   3   1       50.28       44.13      5.39 o 
  13   3   1        1.02       -4.57      4.96 o 
  14   3   1       18.46       15.90      4.95 o 
  15   3   1       10.26       10.97      5.63 o 
  16   3   1      115.35      128.65     11.56 o 
  17   3   1       11.18        9.70      8.82 o 
  18   3   1      104.43      115.19     10.71 o 
  19   3   1      129.52      142.95     11.51 o 
  20   3   1        3.36       -6.10      8.70 o 
  21   3   1       13.91        9.84     10.26 o 
  22   3   1        0.24        9.39     11.14 o 
  23   3   1       19.33       32.48     12.12 o 
  24   3   1        0.66        5.06     16.01 o 
 -24   4   1       11.65        4.27     39.70 o 
 -23   4   1        0.01       -7.41     34.97 o 
 -22   4   1        4.44       -8.27     17.68 o 
 -21   4   1        0.16        4.34      9.89 o 
 -20   4   1        4.28       -3.15     13.02 o 
 -19   4   1       34.71       32.43     13.14 o 
 -18   4   1        0.21        1.88      8.93 o 
 -17   4   1       23.11       12.00      7.75 o 
 -16   4   1       88.15       87.84      8.27 o 
 -15   4   1        2.30        4.00      7.00 o 
 -14   4   1        1.30       -0.96      5.21 o 
 -13   4   1        3.23       -1.66      5.71 o 
 -12   4   1        5.99       -0.32      5.24 o 
 -11   4   1       32.66       23.47      5.52 o 
 -10   4   1        3.62       -0.71      4.58 o 
  -9   4   1        0.04       -2.89      4.46 o 
  -8   4   1       34.75       40.65      5.51 o 
  -7   4   1       87.28       92.65      6.07 o 
  -6   4   1      172.54      171.35      5.94 o 
  -5   4   1       22.68       26.36      3.62 o 
  -4   4   1        0.04       -3.59      3.59 o 
  -3   4   1       82.31       82.81      4.71 o 
  -2   4   1        9.64        2.02      3.58 o 
  -1   4   1      277.34      295.04      7.04 o 
   0   4   1        1.09        4.28      4.05 o 
   1   4   1      994.45     1026.87     12.32 o 
   2   4   1      157.96      174.53      8.09 o 
   3   4   1      150.66      155.60      5.13 o 
   4   4   1       18.21       15.83      3.29 o 
   5   4   1       43.91       45.77      3.86 o 
   6   4   1       10.07       10.41      3.55 o 
   7   4   1        2.52        5.05      3.71 o 
   8   4   1       68.02       69.05      5.04 o 
   9   4   1      234.87      252.05      8.54 o 
  10   4   1       32.76       25.77      5.79 o 
  11   4   1        6.04        2.26      5.44 o 
  12   4   1        0.25        2.70      5.40 o 
  13   4   1        1.11       -3.49      4.98 o 
  14   4   1       20.77       13.21      7.60 o 
  15   4   1        3.22       -0.95      7.36 o 
  16   4   1        3.77       -1.00      8.78 o 
  17   4   1       15.13       20.89      9.64 o 
  18   4   1        4.89        6.05      9.75 o 
  19   4   1       12.24       20.19     11.17 o 
  20   4   1        5.54       -0.85     12.57 o 
  21   4   1        4.96       -7.81     19.54 o 
  22   4   1        3.38      -14.29     14.29 o 
  23   4   1       15.90       32.63     16.80 o 
 -23   5   1        5.03      -40.22     40.22 o 
 -22   5   1        6.38       -6.30     40.96 o 
 -21   5   1        1.74      -19.19     40.30 o 
 -20   5   1        6.08       -3.11     17.32 o 
 -19   5   1        5.13        6.80     16.53 o 
 -18   5   1       55.23       67.95     12.23 o 
 -17   5   1       78.12       73.75     11.19 o 
 -16   5   1        1.93       -7.17      8.16 o 
 -15   5   1       28.29       22.44     10.00 o 
 -14   5   1       14.98       18.29      9.36 o 
 -13   5   1        2.31       -1.42     10.29 o 
 -12   5   1       19.59       17.67      5.90 o 
 -11   5   1       48.53       44.99      6.67 o 
 -10   5   1       67.67       60.03      6.74 o 
  -9   5   1      741.20      705.54     13.09 o 
  -8   5   1      515.55      543.14     11.76 o 
  -7   5   1      365.70      379.71     10.79 o 
  -6   5   1       40.59       24.43      6.05 o 
  -5   5   1       36.87       42.06      6.02 o 
  -4   5   1        2.18       -2.13      5.34 o 
  -3   5   1       48.19       51.50      5.58 o 
  -2   5   1      301.65      303.14      8.67 o 
  -1   5   1       89.53       89.62      6.82 o 
   0   5   1      577.35      564.87     12.67 o 
   1   5   1      208.11      223.23      9.16 o 
   2   5   1      566.76      542.20     21.15 o 
   3   5   1      110.38      131.28      6.39 o 
   4   5   1      105.50      108.08      6.06 o 
   5   5   1       40.76       40.72      4.88 o 
   6   5   1      312.44      300.37      9.23 o 
   7   5   1       44.70       44.07      6.14 o 
   8   5   1      294.13      317.68     11.19 o 
   9   5   1     1581.14     1572.96     19.72 o 
  10   5   1       13.15        9.47      6.31 o 
  11   5   1      113.58      127.74      9.75 o 
  12   5   1       30.82       37.88      8.35 o 
  13   5   1        4.44       13.07      9.69 o 
  14   5   1       32.86       29.95      9.24 o 
  15   5   1       23.20        6.44     10.84 o 
  16   5   1      171.08      170.17     18.67 o 
  17   5   1        1.33      -13.35     13.35 o 
  18   5   1       25.44       11.60     15.10 o 
  19   5   1      159.32      168.57     35.59 o 
  20   5   1       14.50       22.38     15.87 o 
  21   5   1        0.13      -11.43     15.41 o 
  22   5   1        5.44       -8.76     18.38 o 
 -21   6   1       73.28        9.33     46.67 o 
 -20   6   1       54.47       56.67     48.45 o 
 -19   6   1       15.52      -23.19     41.41 o 
 -18   6   1      573.29      487.23     49.11 o 
 -17   6   1      727.29      612.78     21.68 o 
 -16   6   1        1.42      -10.59     10.59 o 
 -15   6   1        0.60       -1.36     13.77 o 
 -14   6   1       24.00       23.57     14.55 o 
 -13   6   1        0.01       -0.95     12.90 o 
 -12   6   1        0.32       -9.27     12.32 o 
 -11   6   1       38.51       20.35     13.06 o 
 -10   6   1      259.54      298.29     36.92 o 
  -9   6   1       73.46       70.38     13.42 o 
  -8   6   1       13.00       10.37      8.21 o 
  -7   6   1      117.63      122.06     10.40 o 
  -6   6   1       35.44       32.75      8.83 o 
  -5   6   1       16.99       24.09      6.31 o 
  -4   6   1        6.82        7.83      5.98 o 
  -3   6   1        3.12       -2.78      5.46 o 
  -2   6   1      950.01      935.87     17.21 o 
  -1   6   1     1012.51     1009.40     19.89 o 
   0   6   1     5716.30     5708.03     50.08 o 
   1   6   1     6873.54     6947.59    119.78 o 
   2   6   1        0.28       -7.27      7.27 o 
   3   6   1       39.84       36.63      8.58 o 
   4   6   1       16.77        8.86      7.78 o 
   5   6   1        4.11       10.60      7.52 o 
   6   6   1       16.54        6.98      7.46 o 
   7   6   1        0.42        0.13      7.21 o 
   8   6   1       54.45       51.61     11.42 o 
   9   6   1       90.76       99.37     12.16 o 
  10   6   1       54.44       36.63      9.27 o 
  11   6   1       96.35       78.63     16.16 o 
  12   6   1       16.46       14.58     15.89 o 
  13   6   1        5.27      -12.99     12.99 o 
  14   6   1       60.97       48.20     16.09 o 
  15   6   1       23.18        2.88     14.63 o 
  16   6   1      137.98      126.13     25.27 o 
  17   6   1      422.61      417.62     35.77 o 
  18   6   1       10.79        5.93     43.19 o 
  19   6   1        2.40      -38.67     38.67 o 
  20   6   1       29.45       -1.68     44.56 o 
 -19   7   1       41.39       20.37     46.37 o 
 -18   7   1       13.22       -7.28     40.59 o 
 -17   7   1      149.40      126.90     28.27 o 
 -16   7   1       26.08        6.00     18.72 o 
 -15   7   1       69.77       59.93     18.86 o 
 -14   7   1       31.85       22.92     16.00 o 
 -13   7   1       16.13        2.57     17.19 o 
 -12   7   1       68.20       60.31     17.43 o 
 -11   7   1       38.27       25.26     15.27 o 
 -10   7   1        2.78      -12.74     12.74 o 
  -9   7   1      222.64      214.50     20.11 o 
  -8   7   1      457.49      410.56     19.81 o 
  -7   7   1        2.17        4.53     12.99 o 
  -6   7   1        3.44       -9.83     10.45 o 
  -5   7   1       13.07        5.23     11.07 o 
  -4   7   1       32.76       18.85     14.86 o 
  -3   7   1      102.59      114.89     17.33 o 
  -2   7   1        1.84       -5.50     13.18 o 
  -1   7   1       46.82       43.63     11.12 o 
   0   7   1       98.58       88.73     12.24 o 
   1   7   1        0.89       18.33     14.30 o 
   2   7   1      346.67      303.42     19.41 o 
   3   7   1       25.92       31.84     10.76 o 
   4   7   1      142.48      143.34     12.49 o 
   5   7   1        2.18        3.37      8.70 o 
   6   7   1      115.16      110.48     11.98 o 
   7   7   1       17.99        6.46     10.02 o 
   8   7   1      159.01      142.18     15.87 o 
   9   7   1      676.43      612.18     22.87 o 
  10   7   1      123.31      131.01     15.79 o 
  11   7   1        7.77       -5.50     15.90 o 
  12   7   1        0.94      -10.01     14.52 o 
  13   7   1        0.68       -6.78     15.32 o 
  14   7   1        4.67      -15.45     15.45 o 
  15   7   1       22.04       -0.26     17.21 o 
  16   7   1        5.31      -27.67     27.67 o 
  17   7   1       18.94      -41.78     41.78 o 
  18   7   1       81.18       15.48     45.93 o 
 -16   8   1       68.23       74.28     29.14 o 
 -15   8   1        5.00        1.23     41.45 o 
 -14   8   1        5.94        4.32     18.29 o 
 -13   8   1        0.53        4.24     17.85 o 
 -12   8   1        6.94      -18.56     23.19 o 
 -11   8   1       11.21      -18.84     33.15 o 
 -10   8   1        1.57       15.62     23.45 o 
  -9   8   1        0.05      -17.71     20.94 o 
  -8   8   1        9.47       19.56     17.73 o 
  -7   8   1       51.59       61.68     18.93 o 
  -6   8   1       66.17       45.30     18.38 o 
  -5   8   1       11.59       -2.93     16.25 o 
  -4   8   1        0.41       -7.28     15.89 o 
  -3   8   1       23.07      -13.43     18.09 o 
  -2   8   1       14.19       27.42     17.06 o 
  -1   8   1      203.73      165.72     22.01 o 
   0   8   1        0.06       27.67     15.47 o 
   1   8   1      389.56      393.10     31.04 o 
   2   8   1      121.56      104.93     22.47 o 
   3   8   1       90.81       81.12     43.85 o 
   4   8   1        8.17      -15.16     15.16 o 
   5   8   1       29.61       21.24     17.06 o 
   6   8   1        6.76       -8.57     16.02 o 
   7   8   1        1.92       -1.70     16.83 o 
   8   8   1       46.48       26.13     16.99 o 
   9   8   1       78.97       44.51     15.24 o 
  10   8   1       34.75        4.76     14.54 o 
  11   8   1       24.22       10.40     17.71 o 
  12   8   1        0.02      -16.85     16.85 o 
  13   8   1        1.19       -8.41     52.63 o 
  14   8   1       21.09        0.21     50.67 o 
  15   8   1        1.00      -24.73     24.73 o 
 -12   9   1        0.32      -23.60     23.60 o 
 -11   9   1       21.11      -20.86     24.83 o 
 -10   9   1        0.89        2.28     26.82 o 
  -9   9   1       73.97       53.60     27.53 o 
  -8   9   1      128.51      104.83     29.73 o 
  -7   9   1      188.77      129.49     29.79 o 
  -6   9   1        0.00       -6.85     20.29 o 
  -5   9   1        5.00      -18.57     18.57 o 
  -4   9   1        0.68       -2.22     19.01 o 
  -3   9   1        6.49      -18.46     18.46 o 
  -2   9   1       13.65       15.74     22.00 o 
  -1   9   1       15.58       22.72     24.08 o 
   0   9   1       61.62       57.98     46.30 o 
   1   9   1       31.30       23.62     23.44 o 
   2   9   1      117.68      102.84     26.19 o 
   3   9   1        2.34      -17.10     21.25 o 
   4   9   1        0.97       -7.15     22.05 o 
   5   9   1        2.58      -19.57     19.57 o 
   6   9   1       18.11        8.61     23.37 o 
   7   9   1       12.47      -20.51     20.51 o 
   8   9   1      170.56      142.52     24.98 o 
   9   9   1      499.93      468.40     33.06 o 
  10   9   1        0.09        9.07     26.98 o 
  11   9   1       57.26       32.79     36.19 o 
  -4  10   1        0.00        6.48     25.42 o 
  -3  10   1        0.29      -21.51     24.20 o 
  -2  10   1       76.39       41.76     28.03 o 
  -1  10   1      214.26      212.89     34.91 o 
   0  10   1     1065.58      771.97     44.45 o 
   1  10   1     1403.21     1160.93     50.67 o 
   2  10   1       16.76       25.64     26.72 o 
   3  10   1        9.75        3.84     26.42 o 
 -27   0   2       96.56       82.25     32.96 o 
 -26   0   2      124.92       69.09     36.45 o 
 -25   0   2      109.73      116.92     25.23 o 
 -24   0   2       32.01       38.89     13.46 o 
 -23   0   2      373.82      386.26     19.41 o 
 -22   0   2        1.08        8.37     10.46 o 
 -21   0   2      258.31      254.81     16.37 o 
 -20   0   2       74.84       62.32     11.69 o 
 -19   0   2      143.78      177.68     12.06 o 
 -18   0   2     1393.64     1370.17     25.28 o 
 -17   0   2     4481.40     3861.45     38.98 o 
 -16   0   2     1139.44     1117.76     17.04 o 
 -15   0   2      561.47      577.34     12.51 o 
 -14   0   2       61.23       59.27      6.28 o 
 -13   0   2       20.97       28.26      5.28 o 
 -12   0   2       23.66       21.38      4.56 o 
 -11   0   2     1043.25     1153.17     12.33 o 
 -10   0   2       60.81       68.69      4.60 o 
  -9   0   2      793.92      741.57      9.67 o 
  -8   0   2      179.76      127.36      5.80 o 
  -7   0   2       92.15      108.66      4.33 o 
  -6   0   2       43.30       39.50      3.37 o 
  -5   0   2     1691.44     1761.16     12.89 o 
  -4   0   2     1688.43     1610.07     17.73 o 
  -3   0   2     1248.40     1226.87     28.00 o 
  -2   0   2     7268.56     7736.62    115.86 o 
  -1   0   2     1455.76     1502.95     29.78 o 
   0   0   2      415.68      454.39     14.37 o 
   1   0   2    48879.41    49046.94    550.95 o 
   2   0   2    12190.76    12458.18    139.79 o 
   3   0   2       35.52       19.70      4.45 o 
   4   0   2     1253.66     1219.31     23.39 o 
   5   0   2     1206.39     1163.52     23.60 o 
   6   0   2      192.58      200.52      7.90 o 
   7   0   2      288.02      276.22      9.71 o 
   8   0   2       21.97       19.01      5.92 o 
   9   0   2      202.73      171.37      8.00 o 
  10   0   2     5183.61     5189.45     57.30 o 
  11   0   2        4.46       16.51      7.96 o 
  12   0   2      187.67      208.51     12.96 o 
  13   0   2       64.62       55.77     15.70 o 
  14   0   2      134.73      130.22     13.35 o 
  15   0   2       39.00       20.95      8.47 o 
  16   0   2      177.74      180.84     11.69 o 
  17   0   2      690.46      560.60     21.13 o 
  18   0   2      631.77      508.18     21.50 o 
  19   0   2      195.26      237.89     23.52 o 
  20   0   2        6.40       21.18     14.18 o 
  21   0   2        6.84        5.91     10.87 o 
  22   0   2       35.95       14.49     14.52 o 
  23   0   2      114.38      115.11     20.30 o 
  24   0   2      145.36      165.77     25.12 o 
  25   0   2      289.47      260.63     26.30 o 
 -27   1   2      299.52      345.20     27.47 o 
 -26   1   2       34.05       51.15     27.46 o 
 -25   1   2      704.57      730.86     28.12 o 
 -24   1   2       89.89       92.55     10.67 o 
 -23   1   2       17.57       13.78      8.35 o 
 -22   1   2       20.11        3.18      7.53 o 
 -21   1   2       13.14       12.10      8.17 o 
 -20   1   2        0.08        1.10      7.58 o 
 -19   1   2        0.03       -3.08      6.95 o 
 -18   1   2       31.36       42.61      5.78 o 
 -17   1   2      148.51      152.55      7.32 o 
 -16   1   2       83.86       83.82      5.73 o 
 -15   1   2       57.64       48.34      4.63 o 
 -14   1   2      267.09      254.94      6.53 o 
 -13   1   2        0.39        3.19      3.53 o 
 -12   1   2       70.68       72.70      4.03 o 
 -11   1   2       16.49       18.91      3.03 o 
 -10   1   2      794.14      808.44      8.00 o 
  -9   1   2      933.12     1029.88      9.10 o 
  -8   1   2      309.79      286.12      4.64 o 
  -7   1   2      502.47      495.51      5.16 o 
  -6   1   2       39.67       50.83      2.56 o 
  -5   1   2      321.42      327.56      4.12 o 
  -4   1   2        1.00        0.64      1.94 o 
  -3   1   2      592.07      592.02      7.81 o 
  -2   1   2       28.75       42.74      7.21 o 
  -1   1   2      530.41      558.23      8.40 o 
   0   1   2       34.31       34.34      2.85 o 
   1   1   2      409.72      434.74      9.49 o 
   2   1   2     5302.19     5175.67     35.54 o 
   3   1   2     2159.11     2164.78     17.14 o 
   4   1   2      298.60      276.21      5.19 o 
   5   1   2      373.27      358.35      6.13 o 
   6   1   2      306.83      315.38      6.18 o 
   7   1   2      606.01      666.76      8.96 o 
   8   1   2      335.08      373.06      6.78 o 
   9   1   2     3290.55     3423.42     24.23 o 
  10   1   2     1166.62     1182.88     13.48 o 
  11   1   2       80.38       83.06      5.35 o 
  12   1   2       37.37       49.90      6.02 o 
  13   1   2        2.72        2.70      4.01 o 
  14   1   2       11.78       16.33      5.78 o 
  15   1   2       46.74       36.60      6.41 o 
  16   1   2       28.42       23.69      6.24 o 
  17   1   2      305.29      301.36      9.97 o 
  18   1   2      116.79      124.83      9.73 o 
  19   1   2        5.28       -7.18      7.18 o 
  20   1   2       23.04       17.78      8.43 o 
  21   1   2       43.28       26.03      9.05 o 
  22   1   2       26.44       10.96     11.95 o 
  23   1   2       10.48       -2.23     10.55 o 
  24   1   2       36.67       20.98     11.49 o 
  25   1   2      136.04      163.58     16.27 o 
 -26   2   2        3.09       19.41     15.16 o 
 -25   2   2        0.22       12.01     20.67 o 
 -24   2   2        6.27        5.77     11.12 o 
 -23   2   2        0.44       -0.81      8.32 o 
 -22   2   2       10.48        1.92      8.69 o 
 -21   2   2        0.02       -7.78      7.78 o 
 -20   2   2        5.26       -3.26      7.41 o 
 -19   2   2       18.01        4.97      7.43 o 
 -18   2   2       24.44       25.45      6.99 o 
 -17   2   2        4.30        7.23      4.95 o 
 -16   2   2       12.88       12.19      4.95 o 
 -15   2   2       18.08       17.33      5.03 o 
 -14   2   2       16.41       16.66      4.66 o 
 -13   2   2        5.11        2.14      4.16 o 
 -12   2   2       13.05       20.14      4.71 o 
 -11   2   2       10.18        0.46      2.75 o 
 -10   2   2       13.92       11.98      2.40 o 
  -9   2   2       11.90        9.64      2.61 o 
  -8   2   2       14.55       13.96      3.18 o 
  -7   2   2       69.24       82.89      3.27 o 
  -6   2   2       12.46        7.95      2.92 o 
  -5   2   2       33.87       37.86      2.67 o 
  -4   2   2        2.22        0.28      2.09 o 
  -3   2   2       22.65       22.79      2.53 o 
  -2   2   2        0.44       -2.21      2.21 o 
  -1   2   2      307.29      301.50      4.45 o 
   0   2   2       38.63       39.17      3.17 o 
   1   2   2        0.68       -1.80      2.70 o 
   2   2   2      188.22      183.62      4.19 o 
   3   2   2       11.32       10.47      2.60 o 
   4   2   2       32.10       35.41      2.90 o 
   5   2   2       23.72       25.64      2.52 o 
   6   2   2        2.64        1.04      2.73 o 
   7   2   2        0.05       -2.13      2.93 o 
   8   2   2       29.94       38.05      4.36 o 
   9   2   2       41.42       50.71      4.87 o 
  10   2   2        0.01       -0.38      4.07 o 
  11   2   2        8.27        5.04      4.56 o 
  12   2   2        1.06        2.03      4.85 o 
  13   2   2       10.12        8.74      5.92 o 
  14   2   2        8.32        1.06      5.19 o 
  15   2   2        1.73       -4.15      5.04 o 
  16   2   2        1.00       -5.72      5.86 o 
  17   2   2        4.33       -2.19      7.79 o 
  18   2   2       39.17       40.08     10.37 o 
  19   2   2        0.21       -8.30      8.30 o 
  20   2   2        3.24        2.38      8.60 o 
  21   2   2        0.85        8.19      9.38 o 
  22   2   2        0.78       -1.39      9.73 o 
  23   2   2        4.22       11.06     11.79 o 
  24   2   2        8.25       44.78     14.12 o 
  25   2   2       16.80       29.83     12.69 o 
 -26   3   2       13.38      -10.70     38.89 o 
 -25   3   2      656.57      693.31     58.27 o 
 -24   3   2      144.51      169.70     20.89 o 
 -23   3   2       28.79       29.47     13.37 o 
 -22   3   2        8.08       -1.12     15.02 o 
 -21   3   2        3.06        1.59      8.44 o 
 -20   3   2       10.71       11.83      8.43 o 
 -19   3   2       15.99        6.20      8.69 o 
 -18   3   2       27.28       19.28      8.78 o 
 -17   3   2       36.08       50.00      7.97 o 
 -16   3   2       83.63       99.61      6.52 o 
 -15   3   2       11.15       12.08      5.45 o 
 -14   3   2      193.33      190.90      8.49 o 
 -13   3   2       16.96        9.99      4.62 o 
 -12   3   2       31.97       34.18      4.79 o 
 -11   3   2        9.02        5.65      3.89 o 
 -10   3   2      582.53      632.89      8.82 o 
  -9   3   2      307.76      315.83      7.62 o 
  -8   3   2      540.36      511.85      8.44 o 
  -7   3   2      139.06      157.64      6.18 o 
  -6   3   2      212.91      227.40      5.06 o 
  -5   3   2      156.01      145.95      4.36 o 
  -4   3   2       53.44       54.78      3.17 o 
  -3   3   2       33.22       47.65      2.96 o 
  -2   3   2       16.30       15.25      2.39 o 
  -1   3   2     1638.59     1637.07     11.45 o 
   0   3   2      510.70      480.33      5.63 o 
   1   3   2       18.09       19.75      2.82 o 
   2   3   2      298.68      300.52      6.43 o 
   3   3   2     1190.10     1216.66     10.14 o 
   4   3   2        0.87       -2.35      2.61 o 
   5   3   2      296.15      296.69      5.86 o 
   6   3   2      299.86      294.06      6.26 o 
   7   3   2      749.53      756.70     11.31 o 
   8   3   2      461.15      486.73      8.81 o 
   9   3   2     1792.61     1888.36     17.92 o 
  10   3   2      839.89      883.76     12.63 o 
  11   3   2       16.87       14.45      5.30 o 
  12   3   2        5.49        6.11      5.41 o 
  13   3   2       29.94       33.73      6.10 o 
  14   3   2        4.26        4.49      5.53 o 
  15   3   2       45.89       31.08      6.44 o 
  16   3   2       42.75       29.36     10.86 o 
  17   3   2      323.76      289.88     15.51 o 
  18   3   2       63.63       80.90     11.61 o 
  19   3   2       18.47       25.93     12.15 o 
  20   3   2       16.91       12.65      9.08 o 
  21   3   2       35.38       35.54     10.38 o 
  22   3   2        5.67       27.70     11.37 o 
  23   3   2        1.72       13.55     11.33 o 
  24   3   2       24.28       48.47     17.57 o 
 -25   4   2       69.12       57.89     29.69 o 
 -24   4   2       17.26       13.29     19.58 o 
 -23   4   2      212.22      194.56     21.87 o 
 -22   4   2        0.14       -0.36     20.27 o 
 -21   4   2      146.73      135.10     18.86 o 
 -20   4   2       43.74       44.19     17.56 o 
 -19   4   2       54.32       56.30     11.33 o 
 -18   4   2      685.86      636.11     18.00 o 
 -17   4   2     3236.02     2980.19     42.16 o 
 -16   4   2      658.34      627.26     17.18 o 
 -15   4   2      122.83      140.10      9.27 o 
 -14   4   2       47.08       51.74      7.02 o 
 -13   4   2       10.98        6.16      5.77 o 
 -12   4   2       37.41       42.31      6.00 o 
 -11   4   2      376.59      386.10     10.75 o 
 -10   4   2       24.80       28.47      5.58 o 
  -9   4   2      365.42      366.89      8.28 o 
  -8   4   2      199.24      210.74      6.71 o 
  -7   4   2        4.73        2.12      4.11 o 
  -6   4   2        5.60        3.40      3.17 o 
  -5   4   2      346.40      349.75      6.67 o 
  -4   4   2      204.06      226.51      6.32 o 
  -3   4   2      240.60      257.11      6.35 o 
  -2   4   2     1076.89     1165.06     11.25 o 
  -1   4   2      159.32      208.11      5.53 o 
   0   4   2       49.18       54.82      4.21 o 
   1   4   2     8009.88     8913.31     67.07 o 
   2   4   2     2552.22     2776.01     21.93 o 
   3   4   2        8.30        4.85      2.79 o 
   4   4   2      152.52      148.12      4.74 o 
   5   4   2      148.65      153.96      5.88 o 
   6   4   2       60.46       75.91      5.20 o 
   7   4   2       87.00       96.32      5.65 o 
   8   4   2        7.27        9.01      4.95 o 
   9   4   2       34.09       36.05      5.88 o 
  10   4   2     1332.60     1234.59     19.30 o 
  11   4   2        5.03        3.67      5.86 o 
  12   4   2       39.13       32.33      6.91 o 
  13   4   2       32.54       30.11      6.90 o 
  14   4   2       47.70       30.58      8.01 o 
  15   4   2       33.92       35.76     10.31 o 
  16   4   2      121.35      129.47     12.27 o 
  17   4   2      440.88      420.78     22.01 o 
  18   4   2      341.50      340.00     20.58 o 
  19   4   2       89.93       92.51     21.08 o 
  20   4   2        3.74       22.25     31.38 o 
  21   4   2       12.83       16.10     14.82 o 
  22   4   2       24.77       24.94     15.92 o 
  23   4   2       71.85       82.03     18.03 o 
 -23   5   2        0.11      -19.79     19.79 o 
 -22   5   2       20.12        1.44     28.50 o 
 -21   5   2       16.61       14.50     18.80 o 
 -20   5   2       19.18       -8.21     22.61 o 
 -19   5   2       11.74        6.73     28.00 o 
 -18   5   2       19.55       15.27     10.64 o 
 -17   5   2      146.60      145.13     16.90 o 
 -16   5   2        6.55        9.91      8.57 o 
 -15   5   2      133.82      136.21     11.27 o 
 -14   5   2       89.85       95.77     10.05 o 
 -13   5   2       11.31        8.01      5.94 o 
 -12   5   2       16.39       16.32      5.96 o 
 -11   5   2        2.45       -0.88      5.48 o 
 -10   5   2      185.43      181.54      8.95 o 
  -9   5   2      117.52      133.82      7.98 o 
  -8   5   2       14.50       15.74      5.15 o 
  -7   5   2       48.66       49.95      5.42 o 
  -6   5   2        3.81       -3.61      4.01 o 
  -5   5   2       20.50       21.23      4.15 o 
  -4   5   2       11.51        2.76      4.25 o 
  -3   5   2       76.52       89.19      5.45 o 
  -2   5   2       24.03       26.72      4.38 o 
  -1   5   2       18.90       22.04      4.80 o 
   0   5   2      337.17      345.51     10.52 o 
   1   5   2       21.19       24.77      5.95 o 
   2   5   2      952.23      916.06     18.50 o 
   3   5   2      114.25      120.34      8.36 o 
   4   5   2      133.81      143.57      8.44 o 
   5   5   2       44.47       50.25      7.16 o 
   6   5   2       26.05       31.02      6.72 o 
   7   5   2       31.95       36.06      6.88 o 
   8   5   2        4.32       -4.42      6.18 o 
   9   5   2      993.23      937.70     16.90 o 
  10   5   2      315.01      338.94     12.22 o 
  11   5   2      123.52      132.50     13.71 o 
  12   5   2       12.88       17.53     11.81 o 
  13   5   2       26.94        8.96      7.62 o 
  14   5   2        3.73       -0.22     10.08 o 
  15   5   2       34.35       34.38     15.76 o 
  16   5   2        0.93      -11.29     16.29 o 
  17   5   2       70.36       43.67     16.17 o 
  18   5   2       57.33       53.82     30.02 o 
  19   5   2        4.45        1.54     20.69 o 
  20   5   2        8.38        2.04     21.79 o 
  21   5   2       15.82       11.03     16.10 o 
  22   5   2       40.78       15.34     16.69 o 
 -22   6   2       32.22      -35.99     40.82 o 
 -21   6   2        0.13      -23.63     43.78 o 
 -20   6   2       21.81       26.74     44.67 o 
 -19   6   2       52.51       52.56     23.74 o 
 -18   6   2       77.15       83.65     23.22 o 
 -17   6   2       26.43       21.33     15.62 o 
 -16   6   2       57.61       53.09     16.47 o 
 -15   6   2       37.39       20.46     14.79 o 
 -14   6   2       32.70       13.51     14.13 o 
 -13   6   2        8.68        1.76     13.22 o 
 -12   6   2       29.13       11.21      9.94 o 
 -11   6   2       15.80       11.75      6.95 o 
 -10   6   2       26.95       15.89      6.75 o 
  -9   6   2       14.81       15.22      6.02 o 
  -8   6   2        3.30        0.70      5.13 o 
  -7   6   2       86.86       75.59      7.22 o 
  -6   6   2       21.78       16.03      5.23 o 
  -5   6   2       41.85       36.98      7.66 o 
  -4   6   2        1.98       -1.75      6.14 o 
  -3   6   2       25.21       27.98      6.54 o 
  -2   6   2        0.07       -7.03      7.03 o 
  -1   6   2      238.83      254.25     12.79 o 
   0   6   2       14.86       10.29      9.03 o 
   1   6   2        4.44       -4.71      8.59 o 
   2   6   2      219.79      262.05     12.57 o 
   3   6   2        6.30       -6.25      6.75 o 
   4   6   2       33.90       29.57      7.65 o 
   5   6   2       33.70       33.14      8.00 o 
   6   6   2        4.08       -6.94      6.94 o 
   7   6   2        0.27       -3.70      8.87 o 
   8   6   2       43.26       37.56     10.90 o 
   9   6   2       69.74       84.92     11.75 o 
  10   6   2       10.64        9.71      9.75 o 
  11   6   2       22.43       25.60     11.90 o 
  12   6   2        0.10      -11.59     13.31 o 
  13   6   2       19.41        4.60     13.97 o 
  14   6   2       27.37       18.60     15.43 o 
  15   6   2        7.89       -3.19     18.73 o 
  16   6   2        1.43      -12.71     14.75 o 
  17   6   2        7.31      -31.26     31.26 o 
  18   6   2      118.03       99.00     27.25 o 
  19   6   2        0.77      -11.41     40.15 o 
  20   6   2       13.98       -4.67     44.30 o 
 -19   7   2       10.39        7.27     23.71 o 
 -18   7   2        2.65       -8.16     27.93 o 
 -17   7   2        0.17        0.40     24.08 o 
 -16   7   2        0.23      -15.79     15.79 o 
 -15   7   2        2.88       12.41     16.13 o 
 -14   7   2       54.00       39.65     16.85 o 
 -13   7   2       20.53        7.12     14.80 o 
 -12   7   2        2.12      -12.81     12.81 o 
 -11   7   2        1.18        4.75     14.61 o 
 -10   7   2      200.29      177.48     19.35 o 
  -9   7   2        6.22       -0.60     13.00 o 
  -8   7   2       57.77       46.94     14.67 o 
  -7   7   2       60.61       70.53     13.60 o 
  -6   7   2       83.22       80.31     10.11 o 
  -5   7   2       12.51       11.37      7.39 o 
  -4   7   2       19.34       10.75     10.70 o 
  -3   7   2        0.34       -7.26      7.62 o 
  -2   7   2        6.72        1.28     10.48 o 
  -1   7   2      275.62      288.15     16.92 o 
   0   7   2       78.00      101.51     13.26 o 
   1   7   2        0.83       -2.55     11.77 o 
   2   7   2       18.32       10.17     10.00 o 
   3   7   2       98.21       95.56     16.32 o 
   4   7   2        9.37        1.31      9.90 o 
   5   7   2       25.86       14.39     11.55 o 
   6   7   2       35.76       29.33     11.90 o 
   7   7   2      105.04      107.16     14.62 o 
   8   7   2      110.62      103.05     15.01 o 
   9   7   2      712.52      681.75     23.80 o 
  10   7   2      340.06      317.00     23.85 o 
  11   7   2       50.64       47.84     19.52 o 
  12   7   2        0.01      -15.17     15.17 o 
  13   7   2        8.63      -15.89     15.89 o 
  14   7   2        2.37      -14.28     16.50 o 
  15   7   2       44.34       20.08     24.68 o 
  16   7   2       26.72       30.89     43.85 o 
  17   7   2      130.91       14.67     44.59 o 
  18   7   2       15.25        7.11     43.34 o 
 -16   8   2      223.16      153.62     32.12 o 
 -15   8   2        0.11      -31.54     49.85 o 
 -14   8   2       12.20        8.78     25.04 o 
 -13   8   2        0.89      -33.89     33.89 o 
 -12   8   2       17.82       31.04     24.86 o 
 -11   8   2       32.94        4.09     45.78 o 
 -10   8   2        4.21      -20.23     20.23 o 
  -9   8   2       49.17       48.40     23.73 o 
  -8   8   2        7.45      -13.32     19.56 o 
  -7   8   2        8.65       14.98     17.72 o 
  -6   8   2        3.50      -15.64     15.64 o 
  -5   8   2       19.01       -2.97     15.96 o 
  -4   8   2       46.27       20.31     17.22 o 
  -3   8   2       40.63       45.31     18.03 o 
  -2   8   2      121.85      114.85     20.71 o 
  -1   8   2       99.98       90.55     19.36 o 
   0   8   2       14.72        4.35     15.89 o 
   1   8   2     2320.50     2124.26     57.12 o 
   2   8   2      392.61      428.81     29.57 o 
   3   8   2       13.19        7.30     18.31 o 
   4   8   2        3.92      -13.13     13.13 o 
   5   8   2       22.39       -6.76     15.87 o 
   6   8   2        8.19       -3.24     17.88 o 
   7   8   2        9.46       -2.03     13.89 o 
   8   8   2        1.60      -12.92     13.02 o 
   9   8   2        3.09       22.63     16.06 o 
  10   8   2      162.04      170.85     22.65 o 
  11   8   2        3.70       -6.78     21.99 o 
  12   8   2        1.52      -22.89     22.89 o 
  13   8   2        0.44      -20.43     24.81 o 
  14   8   2        8.27      -23.54     23.54 o 
  15   8   2       27.06      -24.95     24.95 o 
 -12   9   2        0.42      -15.32     28.45 o 
 -11   9   2        0.88        7.18     26.93 o 
 -10   9   2       55.61        9.21     26.73 o 
  -9   9   2       42.54       18.06     25.70 o 
  -8   9   2       48.59       -0.19     40.15 o 
  -7   9   2       27.41       48.65     36.26 o 
  -6   9   2       17.02       -5.06     19.79 o 
  -5   9   2        0.15      -12.48     19.25 o 
  -4   9   2        4.51      -12.21     18.76 o 
  -3   9   2       14.61        5.83     19.78 o 
  -2   9   2       22.45       -2.80     19.03 o 
  -1   9   2       62.32       85.93     21.97 o 
   0   9   2      186.38      147.19     29.22 o 
   1   9   2        1.17       -1.09     22.13 o 
   2   9   2      304.46      276.32     32.35 o 
   3   9   2        0.48       16.33     23.20 o 
   4   9   2       35.19       19.51     23.33 o 
   5   9   2        4.31      -22.31     58.60 o 
   6   9   2        1.08      -11.06     22.72 o 
   7   9   2        0.90      -21.76     21.76 o 
   8   9   2       16.93       14.78     23.89 o 
   9   9   2      309.23      265.07     36.51 o 
  10   9   2       89.89       53.11     30.22 o 
  11   9   2      117.03       92.30     32.41 o 
  -4  10   2        0.03      -23.07     23.07 o 
  -3  10   2       16.30       -6.86     24.88 o 
  -2  10   2        1.90       19.34     26.25 o 
  -1  10   2       84.55       57.97     28.02 o 
   0  10   2        0.01      -19.86     23.82 o 
   1  10   2        5.85       31.49     26.61 o 
   2  10   2      119.70       80.86     29.70 o 
 -27   1   3       32.40       60.84     20.73 o 
 -26   1   3       68.58      125.46     46.33 o 
 -25   1   3      282.06      296.22     20.90 o 
 -24   1   3      242.21      258.22     17.17 o 
 -23   1   3        0.78       15.60     11.70 o 
 -22   1   3       19.14       23.85     10.94 o 
 -21   1   3        1.26        9.23      7.68 o 
 -20   1   3       11.72       11.19      7.47 o 
 -19   1   3        2.49        9.75      6.62 o 
 -18   1   3       77.98       88.76      5.91 o 
 -17   1   3      513.14      478.91      9.01 o 
 -16   1   3       43.30       52.56      5.12 o 
 -15   1   3        7.99        4.48      4.02 o 
 -14   1   3        6.04        5.54      3.86 o 
 -13   1   3       67.72       67.11      4.32 o 
 -12   1   3       12.00        6.49      3.38 o 
 -11   1   3        4.40        1.50      2.87 o 
 -10   1   3      180.49      210.31      4.43 o 
  -9   1   3     1655.88     1715.59     10.71 o 
  -8   1   3      617.65      693.26      6.04 o 
  -7   1   3      446.37      412.98      4.78 o 
  -6   1   3      433.03      460.22      6.86 o 
  -5   1   3      505.33      533.47      6.74 o 
  -4   1   3      204.85      200.47      5.17 o 
  -3   1   3        4.75       -3.94      6.16 o 
  -2   1   3       36.08       21.17      6.44 o 
  -1   1   3       16.51       16.16      3.70 o 
   0   1   3      324.85      317.01      7.28 o 
   1   1   3     4897.03     4987.49     38.48 o 
   2   1   3      810.21      793.85     11.17 o 
   3   1   3      298.73      298.54      6.42 o 
   4   1   3       62.28       66.02      3.93 o 
   5   1   3       20.92       20.20      3.19 o 
   6   1   3       98.71      107.38      7.23 o 
   7   1   3       52.76       78.48      5.96 o 
   8   1   3      333.48      350.10      7.44 o 
   9   1   3     1203.92     1236.81     17.14 o 
  10   1   3     2437.55     2422.14     23.51 o 
  11   1   3        0.89        1.77      6.00 o 
  12   1   3      345.98      361.25     11.04 o 
  13   1   3      337.97      308.65      9.76 o 
  14   1   3      199.20      222.36     11.03 o 
  15   1   3       62.25       53.14      8.35 o 
  16   1   3       10.58        1.26      4.77 o 
  17   1   3       48.74       57.73      9.58 o 
  18   1   3       70.09       50.79      8.62 o 
  19   1   3       53.16       36.94     11.94 o 
  20   1   3       32.35       24.01      9.52 o 
  21   1   3        0.83       -8.97      8.97 o 
  22   1   3      135.73      112.00     12.99 o 
  23   1   3       29.22        7.07     11.89 o 
  24   1   3       88.19       88.10     14.31 o 
 -27   2   3        2.74       41.89     17.85 o 
 -26   2   3        4.74       24.30     15.30 o 
 -25   2   3      694.79      668.83     42.65 o 
 -24   2   3       30.95       26.51     24.31 o 
 -23   2   3       44.36       26.96     12.16 o 
 -22   2   3        8.21        3.98     11.87 o 
 -21   2   3       10.29        6.07     11.79 o 
 -20   2   3        4.68        5.90      7.90 o 
 -19   2   3       72.22       80.30      9.39 o 
 -18   2   3      451.18      488.92     10.50 o 
 -17   2   3     5205.60     4915.65     36.80 o 
 -16   2   3     5842.40     5464.68     42.67 o 
 -15   2   3      176.13      201.04      6.55 o 
 -14   2   3      104.29      114.87      5.74 o 
 -13   2   3      315.45      290.11      6.69 o 
 -12   2   3       25.70       20.43      3.75 o 
 -11   2   3        2.74        5.68      3.18 o 
 -10   2   3     1025.61     1005.74      9.23 o 
  -9   2   3        0.28       -2.46      2.46 o 
  -8   2   3      143.25      143.06      4.19 o 
  -7   2   3      235.51      266.48      4.19 o 
  -6   2   3      827.44      813.38      7.87 o 
  -5   2   3        4.35        8.14      2.44 o 
  -4   2   3      578.92      596.06      7.38 o 
  -3   2   3       44.92       42.25      2.88 o 
  -2   2   3      729.68      711.61      6.22 o 
  -1   2   3      595.44      596.09      7.95 o 
   0   2   3     1393.20     1571.50     13.19 o 
   1   2   3       52.81       43.21      4.43 o 
   2   2   3     2452.02     2785.62     24.93 o 
   3   2   3        3.37        2.16      2.97 o 
   4   2   3       18.29       25.06      3.35 o 
   5   2   3       67.70       73.16      3.38 o 
   6   2   3      257.05      291.88      5.51 o 
   7   2   3       35.06       51.40      3.59 o 
   8   2   3      499.13      484.14      7.78 o 
   9   2   3     1095.08     1053.35     13.20 o 
  10   2   3      222.22      217.32      8.80 o 
  11   2   3      546.58      533.52     11.05 o 
  12   2   3       53.12       73.18      7.61 o 
  13   2   3       16.85       17.73      7.09 o 
  14   2   3      135.87      138.64      7.99 o 
  15   2   3        0.05        6.11      5.23 o 
  16   2   3      246.89      217.67     10.07 o 
  17   2   3      120.85       97.39     11.58 o 
  18   2   3       70.41       11.99      9.75 o 
  19   2   3      349.06      306.68     18.69 o 
  20   2   3      493.55      485.49     16.59 o 
  21   2   3      378.55      407.68     18.77 o 
  22   2   3       33.76       77.92     13.25 o 
  23   2   3       40.10       65.39     13.37 o 
  24   2   3      397.85      447.14     22.86 o 
 -26   3   3       86.10      128.54     20.99 o 
 -25   3   3      260.34      305.80     25.55 o 
 -24   3   3      231.30      243.64     23.39 o 
 -23   3   3        1.44       -1.32     23.53 o 
 -22   3   3       18.11        7.67     11.50 o 
 -21   3   3        4.52       -4.96     11.00 o 
 -20   3   3       19.05       23.12     13.64 o 
 -19   3   3       25.71       35.69     10.76 o 
 -18   3   3       77.99       83.08     12.33 o 
 -17   3   3      403.47      436.92     20.16 o 
 -16   3   3        9.97        9.11      5.09 o 
 -15   3   3       29.10       42.71      6.09 o 
 -14   3   3       40.97       36.03      5.83 o 
 -13   3   3        1.27       -0.30      4.38 o 
 -12   3   3        0.00       -3.06      3.87 o 
 -11   3   3        6.66        9.41      3.80 o 
 -10   3   3      111.97      137.13      5.08 o 
  -9   3   3      318.48      305.49      6.16 o 
  -8   3   3      210.42      211.15      5.39 o 
  -7   3   3        3.73        0.26      2.68 o 
  -6   3   3      178.76      187.14      4.36 o 
  -5   3   3       88.18      100.52      4.15 o 
  -4   3   3       67.11       67.06      4.06 o 
  -3   3   3       57.41       73.86      4.16 o 
  -2   3   3        0.66        2.60      3.27 o 
  -1   3   3       26.08       23.38      3.26 o 
   0   3   3      184.89      200.34      6.04 o 
   1   3   3     1314.43     1348.65     12.61 o 
   2   3   3     1092.84     1084.64     11.72 o 
   3   3   3       66.01       72.80      3.79 o 
   4   3   3       27.20       33.32      3.44 o 
   5   3   3       38.08       44.25      4.02 o 
   6   3   3       10.66        2.37      3.66 o 
   7   3   3        1.53        1.19      3.68 o 
   8   3   3       11.23        9.36      4.88 o 
   9   3   3      286.59      289.67      7.53 o 
  10   3   3     1836.35     1780.94     17.98 o 
  11   3   3       11.76       17.17      6.23 o 
  12   3   3      597.19      573.46     13.07 o 
  13   3   3      415.91      403.72     12.98 o 
  14   3   3      154.33      171.13     10.34 o 
  15   3   3       64.06       67.74      7.34 o 
  16   3   3       30.83       30.97      9.65 o 
  17   3   3       36.53       32.66     10.36 o 
  18   3   3       36.68       28.99     10.49 o 
  19   3   3       26.36       14.16     10.60 o 
  20   3   3        1.82       -4.65     12.44 o 
  21   3   3        0.61       -4.25     13.07 o 
  22   3   3      114.65      127.21     14.24 o 
  23   3   3       26.96       33.95     22.68 o 
 -25   4   3        0.47       37.43     16.67 o 
 -24   4   3       49.45       40.10     16.93 o 
 -23   4   3        0.00        3.63     17.41 o 
 -22   4   3       14.41       -1.32     14.61 o 
 -21   4   3        1.35       -3.92     14.08 o 
 -20   4   3        8.60        2.51     11.43 o 
 -19   4   3        1.21       -9.66      9.66 o 
 -18   4   3       64.80       63.74     21.03 o 
 -17   4   3      138.37      172.73     20.20 o 
 -16   4   3       39.88       53.25      7.47 o 
 -15   4   3        0.08       13.50      5.73 o 
 -14   4   3       44.60       41.76      5.97 o 
 -13   4   3        1.85        0.73      5.12 o 
 -12   4   3       18.68       16.51      5.40 o 
 -11   4   3       40.87       44.72      5.24 o 
 -10   4   3      157.11      172.86      6.19 o 
  -9   4   3       75.49       77.53      4.87 o 
  -8   4   3       31.27       33.54      4.03 o 
  -7   4   3       13.30        5.89      3.70 o 
  -6   4   3      131.00      135.15      4.53 o 
  -5   4   3        1.51        1.21      2.89 o 
  -4   4   3        2.78        0.90      2.60 o 
  -3   4   3        0.38       -2.04      3.35 o 
  -2   4   3       29.86       28.65      3.74 o 
  -1   4   3       59.72       59.24      3.93 o 
   0   4   3        8.21        6.42      3.66 o 
   1   4   3       11.91        7.24      5.31 o 
   2   4   3       61.40       63.86      5.93 o 
   3   4   3       21.87       15.30      5.49 o 
   4   4   3       51.62       61.46      7.13 o 
   5   4   3       12.40       18.64      4.08 o 
   6   4   3       19.95       21.19      4.59 o 
   7   4   3        0.03       -3.59      4.28 o 
   8   4   3       87.40      100.39      6.66 o 
   9   4   3        0.75       -3.32      5.38 o 
  10   4   3       72.72       74.89      7.52 o 
  11   4   3        1.77        5.76      5.91 o 
  12   4   3       45.15       36.86      8.18 o 
  13   4   3       34.07        5.54     10.55 o 
  14   4   3        3.59        2.10     11.18 o 
  15   4   3        9.97       10.73     12.95 o 
  16   4   3        1.73       11.48     12.24 o 
  17   4   3        4.57        5.13     14.44 o 
  18   4   3       24.74       15.54     13.23 o 
  19   4   3       75.98       88.76     16.13 o 
  20   4   3        2.99       15.58     20.35 o 
  21   4   3        2.20        6.39     18.70 o 
  22   4   3        7.13        8.07     15.04 o 
 -24   5   3      177.39      189.77     24.59 o 
 -23   5   3        3.89       -4.88     14.27 o 
 -22   5   3        4.70       11.86     14.51 o 
 -21   5   3        0.27       -1.45     13.35 o 
 -20   5   3        3.66       -7.53     22.14 o 
 -19   5   3        2.81       -7.06     14.04 o 
 -18   5   3       14.92       22.37     11.11 o 
 -17   5   3      100.40       91.49     16.10 o 
 -16   5   3      115.51       99.42     20.34 o 
 -15   5   3       27.91       42.50      8.43 o 
 -14   5   3        1.22       10.96      6.27 o 
 -13   5   3       81.18      101.25      9.38 o 
 -12   5   3        0.38       -2.29      5.39 o 
 -11   5   3        4.42       -0.80      5.31 o 
 -10   5   3       83.65       95.90      7.30 o 
  -9   5   3      600.87      575.79     12.40 o 
  -8   5   3      146.72      149.03      7.80 o 
  -7   5   3      143.28      136.48      7.68 o 
  -6   5   3       43.79       44.01      5.00 o 
  -5   5   3      139.20      141.64      6.08 o 
  -4   5   3       58.05       56.56      5.16 o 
  -3   5   3        2.44       -4.15      4.19 o 
  -2   5   3        2.56        0.79      4.25 o 
  -1   5   3       19.43       18.70      5.06 o 
   0   5   3      403.35      381.52     11.77 o 
   1   5   3      711.15      720.00     13.99 o 
   2   5   3        7.33        3.75      7.13 o 
   3   5   3       55.93       61.61      8.23 o 
   4   5   3       37.37       37.66      7.69 o 
   5   5   3        2.80        1.02      6.63 o 
   6   5   3       30.89       30.61      7.37 o 
   7   5   3       33.28       40.56      7.57 o 
   8   5   3       95.97       91.81      8.45 o 
   9   5   3      575.49      578.62     15.78 o 
  10   5   3     1301.87     1324.84     21.98 o 
  11   5   3        7.86       13.23      8.26 o 
  12   5   3       83.20       94.24     14.15 o 
  13   5   3       95.54      102.55     14.56 o 
  14   5   3       52.65       46.53     21.67 o 
  15   5   3       57.72       52.44     14.31 o 
  16   5   3        7.46       26.54     18.43 o 
  17   5   3       41.37       21.22     14.57 o 
  18   5   3       35.60       -2.85     32.63 o 
  19   5   3       32.69       20.39     21.68 o 
  20   5   3       48.75       58.74     46.78 o 
  21   5   3        2.55      -13.25     21.31 o 
 -22   6   3        2.92      -21.17     21.17 o 
 -21   6   3        0.78      -17.66     17.66 o 
 -20   6   3        0.85      -17.54     17.54 o 
 -19   6   3       29.71       -7.44     15.28 o 
 -18   6   3       81.35       59.36     17.26 o 
 -17   6   3     1778.36     1648.40     42.21 o 
 -16   6   3     2745.99     2551.90     44.05 o 
 -15   6   3       42.69       39.02     12.12 o 
 -14   6   3       11.76        9.84     16.10 o 
 -13   6   3       83.28       91.09      9.71 o 
 -12   6   3        2.70        8.91      6.71 o 
 -11   6   3        3.17        4.88      5.99 o 
 -10   6   3      138.30      146.47      8.90 o 
  -9   6   3       20.17       16.03      5.90 o 
  -8   6   3        3.67       10.16      5.45 o 
  -7   6   3       94.68       96.22      7.00 o 
  -6   6   3       91.63      108.86      9.01 o 
  -5   6   3        0.37        2.60      5.03 o 
  -4   6   3       33.18       23.61      6.69 o 
  -3   6   3        3.25        4.57      6.82 o 
  -2   6   3       67.51       84.87      8.74 o 
  -1   6   3       49.90       54.87      9.29 o 
   0   6   3      461.15      500.47     14.21 o 
   1   6   3       35.73       45.18      8.43 o 
   2   6   3      935.55     1033.76     22.02 o 
   3   6   3        0.72       -7.67      7.67 o 
   4   6   3       28.66       36.59     14.80 o 
   5   6   3       12.43       -3.68     11.32 o 
   6   6   3       79.77       79.11      9.56 o 
   7   6   3        4.71        1.14      9.03 o 
   8   6   3      107.33      124.84     12.16 o 
   9   6   3      147.26      151.02     15.04 o 
  10   6   3       92.67       94.43     14.07 o 
  11   6   3       63.32       57.05     11.35 o 
  12   6   3        6.25      -10.84     10.84 o 
  13   6   3        2.83        1.23     11.19 o 
  14   6   3       37.81       17.74     16.36 o 
  15   6   3        0.17      -13.99     13.99 o 
  16   6   3      115.78      113.68     42.30 o 
  17   6   3       62.83       37.59     22.87 o 
  18   6   3       13.94      -20.93     21.58 o 
  19   6   3       86.28       56.59     27.26 o 
 -20   7   3       12.83       16.88     28.89 o 
 -19   7   3       21.75       26.80     23.62 o 
 -18   7   3       14.18        6.53     28.19 o 
 -17   7   3      119.08       83.15     24.26 o 
 -16   7   3       41.91       44.31     18.51 o 
 -15   7   3       15.74       -5.09     14.65 o 
 -14   7   3       27.93       16.86     15.81 o 
 -13   7   3        2.01       -1.70     22.92 o 
 -12   7   3        4.75      -13.01     13.01 o 
 -11   7   3        2.40       -9.74     13.16 o 
 -10   7   3       50.75       53.60     15.71 o 
  -9   7   3        3.79        3.08     32.63 o 
  -8   7   3       44.96       49.93     14.57 o 
  -7   7   3       51.64       47.32     13.97 o 
  -6   7   3       46.15       29.18     13.32 o 
  -5   7   3        6.05        9.35     11.24 o 
  -4   7   3        7.86       26.55     14.66 o 
  -3   7   3       16.01       16.92     13.90 o 
  -2   7   3        5.40       11.00     20.51 o 
  -1   7   3       27.05       20.18     14.00 o 
   0   7   3      267.43      276.58     26.58 o 
   1   7   3        3.67        1.97     13.66 o 
   2   7   3      310.99      306.29     36.92 o 
   3   7   3       11.79       19.13     15.07 o 
   4   7   3        0.24       -6.32     19.66 o 
   5   7   3       12.78       14.86     11.99 o 
   6   7   3        2.00       24.19     11.26 o 
   7   7   3        1.76      -12.10     12.10 o 
   8   7   3       40.17       26.08     14.48 o 
   9   7   3        6.91       -2.18     16.63 o 
  10   7   3      720.52      647.61     36.64 o 
  11   7   3        4.93       11.30     15.85 o 
  12   7   3      361.83      351.44     26.70 o 
  13   7   3      196.58      174.67     22.82 o 
  14   7   3       43.80       42.59     42.89 o 
  15   7   3       32.46      -27.78     38.08 o 
  16   7   3       30.33        1.48     41.04 o 
  17   7   3       20.49      -20.45     40.45 o 
 -17   8   3      162.88      192.84     40.30 o 
 -16   8   3       47.66       24.98     27.48 o 
 -15   8   3        0.37      -23.39     23.39 o 
 -14   8   3       31.41       29.71     25.56 o 
 -13   8   3        7.80      -20.61     20.61 o 
 -12   8   3       15.06      -21.36     21.36 o 
 -11   8   3       22.11        3.85     22.48 o 
 -10   8   3       64.08       55.54     28.45 o 
  -9   8   3       52.11       39.98     23.80 o 
  -8   8   3       23.40       28.95     34.08 o 
  -7   8   3        4.97       19.50     20.52 o 
  -6   8   3       34.70       15.66     20.69 o 
  -5   8   3        0.28      -15.43     15.43 o 
  -4   8   3        0.39      -10.92     14.71 o 
  -3   8   3        3.81       -6.54     16.10 o 
  -2   8   3        6.61        8.91     16.54 o 
  -1   8   3       34.22       35.09     17.04 o 
   0   8   3        4.33       19.20     16.63 o 
   1   8   3        7.94       37.51     21.64 o 
   2   8   3        1.10       -2.98     45.36 o 
   3   8   3       12.99       34.34     25.20 o 
   4   8   3        8.40       19.86     18.30 o 
   5   8   3       17.26       15.92     20.93 o 
   6   8   3       15.07       28.14     25.93 o 
   7   8   3        1.25        3.77     17.09 o 
   8   8   3       81.14       53.36     30.56 o 
   9   8   3        0.47      -19.44     26.06 o 
  10   8   3       82.86       63.49     19.45 o 
  11   8   3        0.42      -23.27     23.27 o 
  12   8   3       31.56       24.93     27.02 o 
  13   8   3       27.00      -16.35     25.39 o 
  14   8   3        3.50      -18.95     26.43 o 
 -12   9   3        0.04        1.10     46.41 o 
 -11   9   3        0.44       -2.19     25.49 o 
 -10   9   3       28.49        2.46     26.02 o 
  -9   9   3      203.53      210.13     72.37 o 
  -8   9   3       61.21       34.90     37.56 o 
  -7   9   3       15.06        3.42     25.35 o 
  -6   9   3        0.02       -4.33     23.96 o 
  -5   9   3       38.37       51.47     29.74 o 
  -4   9   3       10.76        5.09     19.76 o 
  -3   9   3       10.70        1.02     19.54 o 
  -2   9   3        0.43        1.68     24.28 o 
  -1   9   3       14.42       23.40     22.75 o 
   0   9   3       94.49      101.87     23.21 o 
   1   9   3        8.65       34.54     21.20 o 
   2   9   3       14.42       -4.45     21.64 o 
   3   9   3        0.18      -20.70     20.70 o 
   4   9   3        4.80       11.48     23.69 o 
   5   9   3        0.16      -22.03     22.03 o 
   6   9   3        3.00      -20.61     22.53 o 
   7   9   3        2.02      -44.48     47.11 o 
   8   9   3        0.90      -12.82     32.52 o 
   9   9   3      144.56      185.71     45.56 o 
  10   9   3      521.41      554.39     60.82 o 
  -2  10   3       10.06       14.15     25.53 o 
  -1  10   3        3.39       -8.66     32.15 o 
 -27   0   4       40.46       33.41     21.85 o 
 -26   0   4      120.71      145.12     32.30 o 
 -25   0   4      308.70      353.05     41.56 o 
 -24   0   4      144.77      137.27     29.45 o 
 -23   0   4        2.14       -5.33     23.52 o 
 -22   0   4        0.32      -14.36     18.96 o 
 -21   0   4        9.52       10.94     16.74 o 
 -20   0   4       50.74       55.22     11.76 o 
 -19   0   4       12.42        5.86      9.49 o 
 -18   0   4       42.21       74.91     12.31 o 
 -17   0   4      421.05      435.72     12.48 o 
 -16   0   4    12033.02    11397.37     78.39 o 
 -15   0   4     5254.03     4946.18     36.58 o 
 -14   0   4     1924.72     1792.01     19.46 o 
 -13   0   4      946.69      878.48     12.89 o 
 -12   0   4       32.42       42.94      4.69 o 
 -11   0   4        0.19       -3.85      3.85 o 
 -10   0   4       25.03       22.97      5.46 o 
  -9   0   4      882.20      929.21     15.37 o 
  -8   0   4      363.31      453.85     10.51 o 
  -7   0   4       35.50       21.29      4.47 o 
  -6   0   4     1134.08     1297.86     28.18 o 
  -5   0   4     2475.79     2369.13     38.97 o 
  -4   0   4      366.76      292.11     13.96 o 
  -3   0   4      113.95      125.58      8.59 o 
  -1   0   4     7771.50     8054.65     97.64 o 
   0   0   4     3126.70     3462.41     49.82 o 
   1   0   4     3600.56     3954.02     87.93 o 
   2   0   4        1.16        2.44      5.53 o 
   3   0   4      273.26      159.19     12.30 o 
   4   0   4     1582.66     1487.90    191.93 o 
   5   0   4     1379.39     1449.51     30.18 o 
   6   0   4       50.62       97.98     10.98 o 
   7   0   4      615.03      579.82     20.77 o 
   8   0   4        3.35        3.81      8.98 o 
   9   0   4      147.24      153.09      9.70 o 
  10   0   4        1.03        2.24     11.33 o 
  11   0   4       90.12       85.41     14.98 o 
  12   0   4       48.01       45.17      8.91 o 
  13   0   4      903.03      932.07     33.34 o 
  14   0   4      250.95      232.68     14.58 o 
  15   0   4       24.37       30.82      9.25 o 
  16   0   4      148.82      145.16     13.55 o 
  17   0   4      186.58      156.23     12.14 o 
  18   0   4        0.57       -1.97     11.54 o 
  19   0   4      244.84      324.09     26.84 o 
  20   0   4      888.94      850.18     28.36 o 
  21   0   4       12.40       -5.71     13.58 o 
  22   0   4      747.60      790.42     41.78 o 
  23   0   4       38.34       71.47     20.89 o 
  24   0   4      503.56      550.22     38.17 o 
 -27   1   4        6.11       24.85     14.88 o 
 -26   1   4       96.11      149.71     23.47 o 
 -25   1   4        2.00       20.30     23.46 o 
 -24   1   4      499.84      489.50     23.39 o 
 -23   1   4        0.25       -2.49     10.18 o 
 -22   1   4       41.67       46.65     14.08 o 
 -21   1   4       21.27       32.48     13.21 o 
 -20   1   4       17.31       23.23      7.29 o 
 -19   1   4      247.37      256.42     10.30 o 
 -18   1   4       94.63       87.01      5.96 o 
 -17   1   4      137.65      139.42      6.20 o 
 -16   1   4        4.93        3.62      4.42 o 
 -15   1   4      146.55      160.27     11.64 o 
 -14   1   4       20.60       14.39      3.95 o 
 -13   1   4      128.11      134.52      5.02 o 
 -12   1   4        9.68        6.04      3.20 o 
 -11   1   4      237.12      252.42      5.55 o 
 -10   1   4      167.74      196.95      5.63 o 
  -9   1   4      390.34      431.21      7.47 o 
  -8   1   4     3731.47     3890.81     27.86 o 
  -7   1   4     4831.65     5312.63     30.88 o 
  -6   1   4     3858.71     4087.92     25.43 o 
  -5   1   4       89.52      112.63      7.22 o 
  -4   1   4      200.02      208.95      8.76 o 
  -3   1   4      322.20      306.41      8.99 o 
  -2   1   4      466.41      455.68      9.10 o 
  -1   1   4       98.98      101.76      5.63 o 
   0   1   4      184.73      206.44      7.04 o 
   1   1   4      545.65      510.29     19.42 o 
   2   1   4       72.85       73.79      5.99 o 
   3   1   4       68.55       96.56      5.79 o 
   4   1   4      267.00      273.49      7.95 o 
   5   1   4       13.83        7.48      3.67 o 
   6   1   4       47.35       58.89      7.09 o 
   7   1   4       81.01       62.58      5.34 o 
   8   1   4       74.64       79.12      7.87 o 
   9   1   4       26.74       22.30      5.37 o 
  10   1   4     1070.20     1020.58     17.31 o 
  11   1   4     2089.08     1949.61     25.60 o 
  12   1   4     2189.10     2125.52     29.46 o 
  13   1   4      164.78      177.94     10.84 o 
  14   1   4       29.30       28.07      5.84 o 
  15   1   4       47.72       46.55      6.71 o 
  16   1   4      251.33      227.83     10.13 o 
  17   1   4        4.81       -8.57      8.57 o 
  18   1   4       25.19        2.39      9.25 o 
  19   1   4        5.76       -3.47      9.59 o 
  20   1   4        0.31       -9.79      9.79 o 
  21   1   4       49.88       61.97     12.33 o 
  22   1   4       22.79       20.30     11.46 o 
  23   1   4       66.62       55.59     14.70 o 
  24   1   4       82.30       91.12     21.51 o 
 -27   2   4        1.55        4.79     44.09 o 
 -26   2   4        1.05        4.33     14.06 o 
 -25   2   4        2.73       -2.24     12.99 o 
 -24   2   4       17.09       22.31     14.23 o 
 -23   2   4        6.60        0.47     13.15 o 
 -22   2   4        0.06        5.55     10.62 o 
 -21   2   4        0.17       -4.19      9.62 o 
 -20   2   4        0.51       -4.83     12.50 o 
 -19   2   4        0.69       11.51      6.32 o 
 -18   2   4        0.42        7.62      6.09 o 
 -17   2   4       24.18       26.17      9.15 o 
 -16   2   4       78.49       92.78      6.81 o 
 -15   2   4        0.67        3.39      4.70 o 
 -14   2   4        1.85        1.12      4.34 o 
 -13   2   4       12.35       14.99      4.00 o 
 -12   2   4        0.55        5.77      3.35 o 
 -11   2   4        6.18        7.93      3.22 o 
 -10   2   4       18.03       19.55      3.25 o 
  -9   2   4       73.67       77.25      4.31 o 
  -8   2   4       49.09       49.20      4.16 o 
  -7   2   4       47.51       55.93      4.00 o 
  -6   2   4        0.38       -2.69      2.69 o 
  -5   2   4       12.97       12.76      2.78 o 
  -4   2   4       21.15       22.58      3.84 o 
  -3   2   4        1.83        0.77      2.62 o 
  -2   2   4       23.38       24.12      3.64 o 
  -1   2   4        8.15        7.64      3.09 o 
   0   2   4       41.64       41.31      5.46 o 
   1   2   4        3.32        5.56      3.41 o 
   2   2   4       20.07       15.29      5.69 o 
   3   2   4       68.92       75.98      4.85 o 
   4   2   4       28.71       32.44      5.75 o 
   5   2   4        5.85       -1.23      3.24 o 
   6   2   4       45.89       47.55      3.56 o 
   7   2   4       17.28       16.99      3.38 o 
   8   2   4       47.21       47.28      4.52 o 
   9   2   4        0.13        4.30      4.45 o 
  10   2   4       36.49       41.81      5.61 o 
  11   2   4       46.52       52.94      6.73 o 
  12   2   4       14.86       18.39      6.67 o 
  13   2   4        0.69       -6.02      6.02 o 
  14   2   4        2.84        1.61      7.24 o 
  15   2   4        4.12        8.27      6.32 o 
  16   2   4        1.95        2.21      8.13 o 
  17   2   4        1.13      -11.07     13.33 o 
  18   2   4        2.51       -9.64      9.64 o 
  19   2   4        5.99        7.76     10.91 o 
  20   2   4        1.97       -3.25     15.45 o 
  21   2   4        0.00       -7.10     10.85 o 
  22   2   4        1.20       -6.07     14.76 o 
  23   2   4       11.47        9.38     12.27 o 
 -26   3   4       99.76      120.03     33.55 o 
 -25   3   4        0.36       -3.75     19.25 o 
 -24   3   4      383.96      440.22     28.04 o 
 -23   3   4        0.10        7.98     21.22 o 
 -22   3   4       31.79       46.78     12.90 o 
 -21   3   4        7.22       -5.75     13.35 o 
 -20   3   4        0.33       11.00      8.51 o 
 -19   3   4      144.67      138.23     11.01 o 
 -18   3   4        1.96        2.47      8.08 o 
 -17   3   4       27.01       23.45      6.34 o 
 -16   3   4       66.37       69.30      8.79 o 
 -15   3   4      617.12      588.87     13.45 o 
 -14   3   4       24.50       25.25      6.07 o 
 -13   3   4       69.39       77.81      6.15 o 
 -12   3   4        1.18       -0.49      4.05 o 
 -11   3   4      150.88      170.53      5.62 o 
 -10   3   4       97.38      114.56      5.18 o 
  -9   3   4      345.49      358.14      7.81 o 
  -8   3   4     2732.72     2694.00     20.44 o 
  -7   3   4     2042.02     2105.50     21.70 o 
  -6   3   4     1610.24     1561.98     17.63 o 
  -5   3   4      104.61      102.76      5.16 o 
  -4   3   4       72.01       75.22      4.61 o 
  -3   3   4       54.78       57.42      4.20 o 
  -2   3   4      160.82      154.07      5.89 o 
  -1   3   4       96.67      107.65      5.28 o 
   0   3   4       30.59       41.53      3.77 o 
   1   3   4      512.82      541.50      8.11 o 
   2   3   4      740.15      713.51      8.88 o 
   3   3   4        0.02       -2.25      2.25 o 
   4   3   4      346.22      352.87      6.42 o 
   5   3   4        1.01       -2.03      3.36 o 
   6   3   4       13.38        7.00      3.50 o 
   7   3   4       47.29       45.96      4.90 o 
   8   3   4       63.93       63.02      4.67 o 
   9   3   4        7.90       17.31      5.50 o 
  10   3   4     1545.41     1492.27     18.65 o 
  11   3   4     1300.78     1278.06     17.82 o 
  12   3   4     1443.92     1391.69     20.90 o 
  13   3   4       73.03       67.40      8.75 o 
  14   3   4       29.92       40.69      7.84 o 
  15   3   4        8.30       -0.94      7.83 o 
  16   3   4      145.95      133.51     12.54 o 
  17   3   4        5.34        8.05      9.41 o 
  18   3   4        2.58       -4.42      9.81 o 
  19   3   4        2.58        5.08     10.57 o 
  20   3   4        6.48       23.35     17.59 o 
  21   3   4       93.58      119.44     21.93 o 
  22   3   4        5.63       10.31     13.79 o 
 -25   4   4      164.72      186.08     30.43 o 
 -24   4   4       72.30       48.00     16.79 o 
 -23   4   4        3.34      -12.90     30.27 o 
 -22   4   4        0.23        5.40     13.51 o 
 -21   4   4        7.78       10.30     11.34 o 
 -20   4   4       28.15       34.25     11.42 o 
 -19   4   4       13.92       12.11      9.75 o 
 -18   4   4       42.49       41.31     11.85 o 
 -17   4   4      187.02      205.52     13.86 o 
 -16   4   4     6067.31     5857.23     66.13 o 
 -15   4   4     2798.01     2710.83     27.54 o 
 -14   4   4      661.06      629.42     12.21 o 
 -13   4   4      476.36      450.06     10.47 o 
 -12   4   4        6.89       11.04      5.65 o 
 -11   4   4        0.04        0.14      4.49 o 
 -10   4   4       21.91       22.55      4.70 o 
  -9   4   4      241.82      224.33      9.01 o 
  -8   4   4      279.23      292.01      8.00 o 
  -7   4   4      279.69      311.22      7.69 o 
  -6   4   4      443.81      445.54      8.74 o 
  -5   4   4     1056.07     1075.08     15.07 o 
  -4   4   4       98.64      120.04      5.67 o 
  -3   4   4        0.84        0.27      4.86 o 
  -2   4   4       78.03       88.13      6.04 o 
  -1   4   4     1627.10     1705.10     17.67 o 
   0   4   4     1204.59     1341.36     15.72 o 
   1   4   4     1665.88     1885.55     20.18 o 
   2   4   4      277.32      362.07      9.57 o 
   3   4   4        1.01       -2.88      4.94 o 
   4   4   4      814.47      911.97     13.44 o 
   5   4   4      365.26      360.42     10.37 o 
   6   4   4       88.82      114.61      7.71 o 
   7   4   4      169.49      173.88      8.75 o 
   8   4   4        3.25       -0.52      5.04 o 
   9   4   4       87.61       88.03      9.03 o 
  10   4   4        1.25       -4.53      6.96 o 
  11   4   4        0.22        1.12      7.12 o 
  12   4   4       22.14       22.80      8.75 o 
  13   4   4      316.15      320.62     14.81 o 
  14   4   4      128.37      135.88     15.28 o 
  15   4   4        7.56       20.37     14.72 o 
  16   4   4       88.65       81.17     14.73 o 
  17   4   4      135.28      107.80     15.85 o 
  18   4   4        0.43        6.32     12.93 o 
  19   4   4      211.96      280.24     39.85 o 
  20   4   4      594.86      557.64     29.86 o 
  21   4   4        7.94       18.64     18.96 o 
 -24   5   4      308.76      324.12     30.37 o 
 -23   5   4        5.56       11.86     14.46 o 
 -22   5   4       13.33       32.91     17.60 o 
 -21   5   4       19.18        6.78     13.52 o 
 -20   5   4       13.99       18.42     10.06 o 
 -19   5   4       89.21       82.85     17.14 o 
 -18   5   4      128.94      121.88     14.31 o 
 -17   5   4       77.78       92.36     11.48 o 
 -16   5   4       59.42       55.60     15.41 o 
 -15   5   4        0.06       -6.74      6.74 o 
 -14   5   4        8.17       14.61      7.37 o 
 -13   5   4       44.05       48.34      9.14 o 
 -12   5   4        2.28        0.16      6.03 o 
 -11   5   4       86.46       84.64      8.54 o 
 -10   5   4       75.48       63.45      8.05 o 
  -9   5   4       65.87       46.80      7.60 o 
  -8   5   4      194.84      198.76      8.94 o 
  -7   5   4      763.78      702.83     14.59 o 
  -6   5   4      303.66      310.81     11.54 o 
  -5   5   4        0.59       -5.25      6.11 o 
  -4   5   4       24.15       22.97      6.92 o 
  -3   5   4      103.37      101.77      7.89 o 
  -2   5   4       12.35        2.32      5.81 o 
  -1   5   4        0.82       -5.92      5.92 o 
   0   5   4      161.52      184.80     11.53 o 
   1   5   4       82.20       92.79     10.10 o 
   2   5   4       15.98       13.44      9.34 o 
   3   5   4       18.40       29.59      7.22 o 
   4   5   4        1.76       -6.26      6.26 o 
   5   5   4       14.14       14.53      6.97 o 
   6   5   4       14.77       11.01      6.87 o 
   7   5   4       59.94       69.69      7.85 o 
   8   5   4       34.67       27.09      7.20 o 
   9   5   4      188.71      212.33     11.82 o 
  10   5   4      219.93      216.22     14.40 o 
  11   5   4     1490.34     1393.11     25.62 o 
  12   5   4     1287.74     1160.30     24.88 o 
  13   5   4       86.93       69.96     14.25 o 
  14   5   4       10.44       -1.61     12.37 o 
  15   5   4       45.43       15.47     13.31 o 
  16   5   4      194.28      171.12     20.74 o 
  17   5   4        3.16       22.09     17.80 o 
  18   5   4       64.71       70.01     28.23 o 
  19   5   4        6.45       22.56     19.17 o 
  20   5   4        4.29      -25.93     25.93 o 
 -22   6   4        0.97      -43.41     43.41 o 
 -21   6   4        0.07      -41.48     41.48 o 
 -20   6   4        1.98       39.04     27.63 o 
 -19   6   4        3.39       -6.70     22.54 o 
 -18   6   4        1.28        4.11     11.03 o 
 -17   6   4       89.79       94.51     18.09 o 
 -16   6   4      227.39      257.24     40.26 o 
 -15   6   4        2.78        7.74     10.77 o 
 -14   6   4        9.78       15.17     13.13 o 
 -13   6   4       40.32       15.26     14.61 o 
 -12   6   4        3.85        0.33      9.11 o 
 -11   6   4       13.17        6.46      8.69 o 
 -10   6   4       18.73       21.97      9.43 o 
  -9   6   4      119.16      102.92     11.73 o 
  -8   6   4       39.68       34.02      9.52 o 
  -7   6   4       47.20       40.84      8.67 o 
  -6   6   4        1.46       -2.95      6.84 o 
  -5   6   4       14.73        9.24      8.65 o 
  -4   6   4       29.20       12.48     13.39 o 
  -3   6   4        0.23       -7.15      7.15 o 
  -2   6   4       21.96       24.55      8.91 o 
  -1   6   4        5.19       18.86     10.46 o 
   0   6   4       44.30       28.94     11.13 o 
   1   6   4        3.31       -8.58      8.58 o 
   2   6   4       14.42        5.17      8.94 o 
   3   6   4       85.00       91.51     11.05 o 
   4   6   4       49.00       60.01      8.97 o 
   5   6   4        0.47       -4.21      6.84 o 
   6   6   4       80.79      105.72     10.12 o 
   7   6   4       46.23       42.67      9.15 o 
   8   6   4      160.05      159.17     13.22 o 
   9   6   4        2.49       -9.04      9.74 o 
  10   6   4       63.10       66.94     11.94 o 
  11   6   4      111.43      128.61     15.19 o 
  12   6   4       17.07       20.65     11.08 o 
  13   6   4        0.24       -3.45     11.96 o 
  14   6   4        5.68       16.09     16.85 o 
  15   6   4       17.31       16.74     18.22 o 
  16   6   4        7.93      -10.48     19.85 o 
  17   6   4        4.38      -18.54     20.64 o 
  18   6   4       10.38       -9.45     21.74 o 
 -20   7   4        1.43       23.87     42.52 o 
 -19   7   4       17.27       30.37     49.71 o 
 -18   7   4       18.91       40.54     33.04 o 
 -17   7   4        1.11      -20.25     20.25 o 
 -16   7   4       32.10       47.38     33.62 o 
 -15   7   4      291.84      268.06     23.86 o 
 -14   7   4       13.13        2.59     14.61 o 
 -13   7   4        0.01      -16.26     18.01 o 
 -12   7   4        2.00       -4.17     18.07 o 
 -11   7   4       20.21       25.88     19.38 o 
 -10   7   4       24.09        9.82     19.15 o 
  -9   7   4      111.79       92.60     15.22 o 
  -8   7   4      735.24      616.68     26.12 o 
  -7   7   4      335.15      329.13     21.43 o 
  -6   7   4      251.88      247.67     19.21 o 
  -5   7   4        6.05        9.82     10.68 o 
  -4   7   4       12.56       11.93     10.12 o 
  -3   7   4        0.11        7.28     14.34 o 
  -2   7   4       43.03       76.23     17.00 o 
  -1   7   4       24.93        1.55     15.64 o 
   0   7   4       27.65       42.26     15.37 o 
   1   7   4       28.72       33.01     15.25 o 
   2   7   4       85.79       98.77     23.45 o 
   3   7   4        1.90        2.89     14.25 o 
   4   7   4       43.19       41.48     15.18 o 
   5   7   4        0.14       -2.40     16.43 o 
   6   7   4        2.03       11.30     11.10 o 
   7   7   4        6.38        3.55     15.35 o 
   8   7   4       37.90       49.96     22.25 o 
   9   7   4       20.02       20.60     13.53 o 
  10   7   4      672.29      682.62     24.73 o 
  11   7   4      364.47      415.68     31.73 o 
  12   7   4      310.22      298.34     40.67 o 
  13   7   4        2.57      -35.93     36.30 o 
  14   7   4       11.24      -36.52     36.52 o 
  15   7   4        2.28      -37.85     39.04 o 
  16   7   4       51.92        2.30     42.59 o 
 -17   8   4        9.20       59.93     31.78 o 
 -16   8   4     2042.64     1750.17     63.25 o 
 -15   8   4      922.22      825.55     46.15 o 
 -14   8   4      194.99      169.68     32.08 o 
 -13   8   4      104.97       90.13     39.56 o 
 -12   8   4        1.33       -9.37     21.82 o 
 -11   8   4        1.06       17.37     32.48 o 
 -10   8   4        0.81      -14.42     21.40 o 
  -9   8   4        0.03       10.22     21.43 o 
  -8   8   4       16.44       -6.15     20.55 o 
  -7   8   4       14.08        3.04     20.11 o 
  -6   8   4       41.64       66.70     23.30 o 
  -5   8   4       47.86       76.75     23.72 o 
  -4   8   4       30.82       35.79     20.87 o 
  -3   8   4        0.04        2.27     15.81 o 
  -2   8   4       20.57       32.41     16.93 o 
  -1   8   4      102.89      186.83     22.73 o 
   0   8   4      217.14      296.57     29.95 o 
   1   8   4      333.02      373.86     27.12 o 
   2   8   4      118.02      154.65     31.27 o 
   3   8   4       46.00       96.36     50.60 o 
   4   8   4      119.54      179.95     33.57 o 
   5   8   4       16.24       14.33     27.44 o 
   6   8   4       22.94       58.73     46.35 o 
   7   8   4        5.35       76.29    103.00 o 
   8   8   4        1.14       16.16     44.45 o 
   9   8   4        7.93       13.17     17.74 o 
  10   8   4       28.01       15.55     25.96 o 
  11   8   4        0.00      -24.67     24.67 o 
  12   8   4        0.12      -22.84     22.84 o 
  13   8   4       49.06       -9.48     40.74 o 
 -12   9   4        0.07       26.36     48.93 o 
 -11   9   4        8.30       -5.35     28.08 o 
 -10   9   4       23.00       18.53     26.48 o 
  -9   9   4        2.52        0.64     24.41 o 
  -8   9   4        7.62      -18.81     29.41 o 
  -7   9   4      209.10      212.66     34.09 o 
  -6   9   4       73.43      103.46     30.05 o 
  -5   9   4        2.33      -21.89     23.80 o 
  -4   9   4        5.68       21.50     25.86 o 
  -3   9   4       33.90       15.72     24.36 o 
  -2   9   4        0.31        0.61     19.13 o 
  -1   9   4        5.30        4.95     24.74 o 
   0   9   4       51.87       25.15     28.66 o 
   1   9   4        2.40        2.71     19.12 o 
   2   9   4       84.17       68.45     27.80 o 
   3   9   4        4.99      -22.12     22.12 o 
   4   9   4        3.72      -20.61     20.61 o 
   5   9   4        5.87        1.13     22.64 o 
   6   9   4       21.29       -6.85     23.47 o 
   7   9   4       24.95       14.59     34.96 o 
   8   9   4       14.62       24.96     36.00 o 
 -27   1   5        0.00       29.65     25.74 o 
 -26   1   5        0.14       17.27     18.38 o 
 -25   1   5      224.64      333.62     38.42 o 
 -24   1   5       99.08       90.73     21.77 o 
 -23   1   5      379.20      421.90     25.44 o 
 -22   1   5      237.24      235.24     20.46 o 
 -21   1   5        3.86       -7.89     10.37 o 
 -20   1   5       19.39        9.45     11.27 o 
 -19   1   5      103.04       98.55     10.76 o 
 -18   1   5       31.85       27.51      8.68 o 
 -17   1   5      345.68      334.36      8.97 o 
 -16   1   5       26.95       19.56      5.13 o 
 -15   1   5        8.63        4.63      5.86 o 
 -14   1   5      519.12      461.75     12.19 o 
 -13   1   5       81.65       96.05      7.40 o 
 -12   1   5      104.65      123.56      7.36 o 
 -11   1   5      312.37      296.60      9.12 o 
 -10   1   5      454.21      470.88      8.88 o 
  -9   1   5      665.33      760.82      9.47 o 
  -8   1   5      106.16      125.96      4.61 o 
  -7   1   5    12726.75    13721.53     76.10 o 
  -6   1   5      542.62      577.20     12.30 o 
  -5   1   5     4039.81     4252.29     38.82 o 
  -4   1   5        0.01       -3.42      3.42 o 
  -3   1   5      180.34      191.87      7.49 o 
  -2   1   5      226.84      254.83      8.05 o 
  -1   1   5      286.39      300.31      8.87 o 
   0   1   5       93.91      113.98      6.29 o 
   1   1   5       21.87       21.30      5.15 o 
   2   1   5      924.01     1063.68     21.62 o 
   3   1   5     1064.03     1090.14     18.65 o 
   4   1   5      252.56      269.10      8.66 o 
   5   1   5      189.46      223.17      8.44 o 
   6   1   5      136.43      159.77      6.62 o 
   7   1   5      281.86      253.21     12.29 o 
   8   1   5      416.40      367.22     10.34 o 
   9   1   5      692.75      670.46     22.97 o 
  10   1   5      512.06      504.97     17.68 o 
  11   1   5     4120.29     3932.84     40.78 o 
  12   1   5       41.20       34.26      7.61 o 
  13   1   5      695.03      671.55     21.26 o 
  14   1   5      227.78      213.08     15.48 o 
  15   1   5       19.04       17.07      7.09 o 
  16   1   5      152.45      138.27     10.07 o 
  17   1   5       27.27       34.60     12.00 o 
  18   1   5        0.02       -5.40     11.18 o 
  19   1   5       72.91       61.39     15.18 o 
  20   1   5        0.43       -2.31     10.74 o 
  21   1   5        4.73        9.96     15.68 o 
  22   1   5        1.95        5.48     12.13 o 
  23   1   5        0.37       -3.06     12.31 o 
 -27   2   5       14.68       69.81     39.45 o 
 -26   2   5        2.04       14.79     27.26 o 
 -25   2   5        5.10       13.02     14.72 o 
 -24   2   5       17.42       27.53     28.80 o 
 -23   2   5       82.72       97.96     15.03 o 
 -22   2   5        2.85       22.41     11.62 o 
 -21   2   5        0.58        0.71     11.86 o 
 -20   2   5      174.32      139.44     17.31 o 
 -19   2   5       25.76       35.38     17.43 o 
 -18   2   5       95.11      107.14     11.96 o 
 -17   2   5      350.25      312.25     10.83 o 
 -16   2   5       65.78       68.39      7.32 o 
 -15   2   5    16021.42    15118.85     94.46 o 
 -14   2   5      276.64      281.66     11.34 o 
 -13   2   5      366.28      343.05     11.70 o 
 -12   2   5       87.39       86.53      6.86 o 
 -11   2   5      133.16      127.97      6.95 o 
 -10   2   5       49.05       36.86      5.62 o 
  -9   2   5        0.16       -3.67      4.20 o 
  -8   2   5      189.71      222.87      6.47 o 
  -7   2   5     2004.64     2148.57     17.24 o 
  -6   2   5      844.58      953.06      9.72 o 
  -5   2   5        9.82       10.40      3.85 o 
  -4   2   5      179.92      179.49      8.56 o 
  -3   2   5        6.23       14.17      3.74 o 
  -2   2   5       31.66       36.44      4.33 o 
  -1   2   5     1952.18     2087.30     21.54 o 
   0   2   5     2827.76     3079.49     35.95 o 
   1   2   5     6163.22     7229.53     80.24 o 
   2   2   5     1087.88     1222.17     17.64 o 
   3   2   5     1334.26     1730.81     20.10 o 
   4   2   5     2740.28     3005.61     35.62 o 
   5   2   5       27.99       15.54      5.27 o 
   6   2   5      385.32      375.29      8.16 o 
   7   2   5      399.79      356.75      7.24 o 
   8   2   5      363.01      364.68     10.60 o 
   9   2   5      804.85      746.02     15.03 o 
  10   2   5       53.24       47.91      7.17 o 
  11   2   5       26.26       26.78      7.23 o 
  12   2   5      670.02      646.75     15.92 o 
  13   2   5      517.00      505.54     18.51 o 
  14   2   5        7.25        6.87     10.42 o 
  15   2   5       40.09       53.18     16.78 o 
  16   2   5       46.11       41.05     12.35 o 
  17   2   5       41.36       28.47     12.35 o 
  18   2   5      160.98      140.39     15.98 o 
  19   2   5      662.93      727.02     22.74 o 
  20   2   5      168.92      183.79     16.37 o 
  21   2   5      572.90      585.62     20.92 o 
  22   2   5      211.40      259.73     17.70 o 
 -26   3   5       10.88       14.07     32.65 o 
 -25   3   5      144.05      172.28     22.44 o 
 -24   3   5       54.94       79.78     17.57 o 
 -23   3   5      292.53      345.44     25.90 o 
 -22   3   5      180.18      221.65     20.97 o 
 -21   3   5        3.77       14.79     11.24 o 
 -20   3   5       38.34       29.81      9.72 o 
 -19   3   5       66.58       70.85     11.01 o 
 -18   3   5       40.54       28.48      9.38 o 
 -17   3   5      127.70      145.27     13.24 o 
 -16   3   5       95.22       85.94      8.84 o 
 -15   3   5       36.28       33.77      8.04 o 
 -14   3   5      158.85      180.36      8.80 o 
 -13   3   5      168.45      174.63      9.88 o 
 -12   3   5        5.27        2.85      5.71 o 
 -11   3   5      171.76      180.76      9.08 o 
 -10   3   5      143.76      156.45      8.33 o 
  -9   3   5      449.53      452.29     11.33 o 
  -8   3   5        0.08       -2.02      4.20 o 
  -7   3   5     4407.94     4408.28     36.26 o 
  -6   3   5      157.20      163.73      6.03 o 
  -5   3   5      991.41      986.37     14.27 o 
  -4   3   5       88.10      103.95      5.32 o 
  -3   3   5      132.85      138.48      3.94 o 
  -2   3   5       56.25       57.09      3.26 o 
  -1   3   5       34.41       39.24      4.19 o 
   0   3   5        3.78        6.18      4.12 o 
   1   3   5      128.15      143.36      7.80 o 
   2   3   5      111.06      118.38      8.65 o 
   3   3   5      217.40      202.22      8.10 o 
   4   3   5       26.91       19.53      4.40 o 
   5   3   5        9.11       11.22      6.00 o 
   6   3   5      130.10      141.65      7.62 o 
   7   3   5      239.74      246.32     10.62 o 
   8   3   5      265.26      278.49     11.08 o 
   9   3   5      332.91      332.72     13.34 o 
  10   3   5      769.38      759.41     16.96 o 
  11   3   5     3460.96     3312.80     37.32 o 
  12   3   5       99.31      103.67      9.62 o 
  13   3   5      513.62      487.46     14.15 o 
  14   3   5      258.28      256.64     14.25 o 
  15   3   5       92.19       80.95     11.27 o 
  16   3   5      134.43      119.72     18.29 o 
  17   3   5       18.56       29.21     12.81 o 
  18   3   5       31.42       27.07     13.59 o 
  19   3   5       12.61       28.31     17.50 o 
  20   3   5        1.83       13.46     20.09 o 
  21   3   5        4.91       12.63     18.18 o 
  22   3   5        6.28       14.40     14.22 o 
 -25   4   5       13.96       42.48     31.30 o 
 -24   4   5        1.01       19.30     20.87 o 
 -23   4   5       19.28       19.00     14.45 o 
 -22   4   5       15.76       25.14     14.41 o 
 -21   4   5        6.23       19.95     10.72 o 
 -20   4   5        0.53       15.64      9.70 o 
 -19   4   5       14.70       20.33      9.58 o 
 -18   4   5        0.50       -7.54      7.54 o 
 -17   4   5       22.44       26.34      9.35 o 
 -16   4   5      102.17       97.16     10.85 o 
 -15   4   5        0.39       -2.19     10.39 o 
 -14   4   5       55.20       46.09      8.36 o 
 -13   4   5       70.68       80.56      8.71 o 
 -12   4   5       26.23       23.63      7.26 o 
 -11   4   5        1.00       -5.89      5.89 o 
 -10   4   5        0.07        0.34      5.65 o 
  -9   4   5       10.25        3.31      5.42 o 
  -8   4   5       54.04       55.54      6.67 o 
  -7   4   5        2.97        2.14      4.52 o 
  -6   4   5       16.99       19.77      4.80 o 
  -5   4   5       71.41       80.32      6.32 o 
  -4   4   5       68.75       71.89      7.14 o 
  -3   4   5       14.34        6.29      6.42 o 
  -2   4   5       10.39       13.83      4.73 o 
  -1   4   5        1.65        4.82      4.97 o 
   0   4   5      205.47      209.56      9.35 o 
   1   4   5       98.10      108.39      7.43 o 
   2   4   5        8.78        4.35      5.69 o 
   3   4   5       38.03       37.31      5.73 o 
   4   4   5        2.88       -3.10      4.42 o 
   5   4   5        1.24       -5.46      5.46 o 
   6   4   5       73.59       76.10      7.26 o 
   7   4   5       93.23       89.97     11.62 o 
   8   4   5      216.99      240.54     11.07 o 
   9   4   5       45.61       52.92      8.14 o 
  10   4   5        1.00       -2.31      6.87 o 
  11   4   5       42.72       46.79      9.01 o 
  12   4   5       15.31       21.36      8.84 o 
  13   4   5        3.84        4.36     10.74 o 
  14   4   5       65.88       51.90     13.58 o 
  15   4   5        7.38       -0.74     12.00 o 
  16   4   5        0.01      -10.21     17.94 o 
  17   4   5       13.63      -13.02     13.02 o 
  18   4   5        0.44       -1.14     17.46 o 
  19   4   5        2.56       -1.53     16.78 o 
  20   4   5        0.16       25.54     18.73 o 
  21   4   5        0.76       47.30     27.07 o 
 -24   5   5       72.32       85.08     21.97 o 
 -23   5   5      200.90      222.65     36.71 o 
 -22   5   5       70.84       94.40     20.98 o 
 -21   5   5       13.59       35.19     14.87 o 
 -20   5   5        0.01       11.40      9.66 o 
 -19   5   5       34.42       15.68      9.91 o 
 -18   5   5      104.55       99.09     11.89 o 
 -17   5   5      204.15      214.53     14.36 o 
 -16   5   5       23.76       32.88      9.48 o 
 -15   5   5       69.05       58.16     10.20 o 
 -14   5   5      467.65      419.83     16.30 o 
 -13   5   5        7.63        7.67     10.00 o 
 -12   5   5       51.02       43.78      8.02 o 
 -11   5   5       93.81      100.95     12.94 o 
 -10   5   5      227.32      251.99     13.95 o 
  -9   5   5      158.88      153.25     11.32 o 
  -8   5   5      122.07      140.07     10.84 o 
  -7   5   5     2408.51     2338.79     30.63 o 
  -6   5   5      229.90      229.07     11.83 o 
  -5   5   5      539.55      506.29     14.40 o 
  -4   5   5       19.82        7.40      6.40 o 
  -3   5   5        1.15       -7.26      7.26 o 
  -2   5   5       24.39       -0.13      7.00 o 
  -1   5   5       69.61       65.72      9.61 o 
   0   5   5       46.30       50.37      9.28 o 
   1   5   5        0.00       -6.87      6.87 o 
   2   5   5       30.23       15.48      7.68 o 
   3   5   5      181.39      205.97     10.53 o 
   4   5   5        4.38        2.80      7.64 o 
   5   5   5       70.37       73.09      8.20 o 
   6   5   5       12.96       10.20      6.47 o 
   7   5   5      127.63      136.46      8.85 o 
   8   5   5      217.02      258.29     12.32 o 
   9   5   5      599.41      620.71     16.30 o 
  10   5   5      122.56      142.62     12.23 o 
  11   5   5     2038.29     1961.99     28.11 o 
  12   5   5        0.18        2.14     14.86 o 
  13   5   5      430.18      449.04     21.61 o 
  14   5   5       63.89       50.99     14.14 o 
  15   5   5        0.64       -1.82     13.18 o 
  16   5   5       68.95       54.12     18.72 o 
  17   5   5       41.28       49.22     19.23 o 
  18   5   5        1.73      -15.01     30.42 o 
  19   5   5       55.16       63.79     20.96 o 
 -22   6   5        1.31        9.25     43.00 o 
 -21   6   5        0.79       32.46     31.17 o 
 -20   6   5       52.07       50.65     25.99 o 
 -19   6   5       12.74       12.93     17.79 o 
 -18   6   5       56.03       35.72     13.03 o 
 -17   6   5      135.75      121.82     15.31 o 
 -16   6   5       47.37       44.02     12.80 o 
 -15   6   5     5713.68     5431.12     68.58 o 
 -14   6   5       64.20       84.22     13.45 o 
 -13   6   5       80.33       83.28     16.50 o 
 -12   6   5       41.43       39.50     11.40 o 
 -11   6   5       35.20       26.64     10.37 o 
 -10   6   5        1.42        5.34      9.14 o 
  -9   6   5        0.79       -0.61      8.16 o 
  -8   6   5       30.99       18.94     13.11 o 
  -7   6   5      240.92      234.88     15.42 o 
  -6   6   5      210.66      219.09     14.79 o 
  -5   6   5        0.47        5.64      8.14 o 
  -4   6   5        6.88       -1.58      7.98 o 
  -3   6   5        0.62       -4.29      7.37 o 
  -2   6   5        2.98        1.05      7.86 o 
  -1   6   5      329.31      344.16     19.22 o 
   0   6   5      342.57      373.98     17.47 o 
   1   6   5     1337.49     1447.13     28.88 o 
   2   6   5      283.79      320.65     17.06 o 
   3   6   5      438.96      481.52     16.26 o 
   4   6   5      379.62      425.79     15.86 o 
   5   6   5        0.71       -6.69      7.06 o 
   6   6   5       56.67       71.81     10.29 o 
   7   6   5       45.21       50.41     10.66 o 
   8   6   5       54.06       49.43     11.06 o 
   9   6   5      207.80      213.37     14.55 o 
  10   6   5        9.60        4.09     10.32 o 
  11   6   5       32.25       35.28     11.43 o 
  12   6   5      138.12      150.88     17.30 o 
  13   6   5      129.13      108.03     15.37 o 
  14   6   5       10.83      -11.69     17.04 o 
  15   6   5        3.05        8.25     18.48 o 
  16   6   5       19.25       22.75     19.15 o 
  17   6   5       25.64      -23.19     23.19 o 
 -19   7   5        6.31       23.06     52.63 o 
 -18   7   5      118.21      135.84     27.37 o 
 -17   7   5        6.31       -6.42     23.23 o 
 -16   7   5       52.65       29.20     30.15 o 
 -15   7   5      104.03       76.16     37.41 o 
 -14   7   5        2.93        7.32     39.00 o 
 -13   7   5       72.65       68.66     15.84 o 
 -12   7   5        2.75      -18.91     19.94 o 
 -11   7   5       12.97       29.20     12.60 o 
 -10   7   5        7.60        4.00     10.98 o 
  -9   7   5       71.00       70.61     14.87 o 
  -8   7   5       16.19       26.74     11.79 o 
  -7   7   5      886.77      732.11     28.58 o 
  -6   7   5        1.40        6.99     11.38 o 
  -5   7   5      170.38      158.18     17.88 o 
  -4   7   5      116.27      113.96     16.13 o 
  -3   7   5       37.02       37.31     17.96 o 
  -2   7   5       10.07       39.75     25.26 o 
  -1   7   5        4.70       -9.13     15.60 o 
   0   7   5       14.51        6.90     14.46 o 
   1   7   5       72.08       77.36     17.41 o 
   2   7   5       47.92       45.29     16.17 o 
   3   7   5        5.63       13.48     14.31 o 
   4   7   5       19.34       23.17     15.49 o 
   5   7   5        4.96       13.51     14.89 o 
   6   7   5       81.31       47.30     24.63 o 
   7   7   5       97.09      122.61     23.30 o 
   8   7   5       69.44       74.52     21.37 o 
   9   7   5       80.89       83.86     23.51 o 
  10   7   5      393.68      447.42     23.16 o 
  11   7   5     1123.43     1062.39     30.41 o 
  12   7   5       45.63       74.71     23.64 o 
  13   7   5      151.91      219.72     44.37 o 
  14   7   5      112.35       98.45     46.08 o 
  15   7   5       63.25        2.47     36.00 o 
 -16   8   5      126.62       75.94     41.63 o 
 -15   8   5        0.90      -19.26     26.96 o 
 -14   8   5       61.98       94.75     39.82 o 
 -13   8   5       52.80       41.67     24.39 o 
 -12   8   5       40.24       27.91     24.42 o 
 -11   8   5        0.43        2.01     21.37 o 
 -10   8   5        0.34       12.51     22.53 o 
  -9   8   5        7.09       27.99     22.21 o 
  -8   8   5       18.62       18.83     24.56 o 
  -7   8   5        0.37       -2.16     19.56 o 
  -6   8   5       13.25       56.81     22.64 o 
  -5   8   5       21.42       47.90     22.07 o 
  -4   8   5       34.25       76.63     23.15 o 
  -3   8   5        1.62       20.31     20.34 o 
  -2   8   5        6.73        0.34     32.74 o 
  -1   8   5        0.22        9.40     19.82 o 
   0   8   5       70.58       92.31     31.64 o 
   1   8   5       56.12       63.82     18.79 o 
   2   8   5        0.03       13.89     19.56 o 
   3   8   5       20.35       23.97     17.19 o 
   4   8   5       12.49       12.24     21.36 o 
   5   8   5        0.21       26.56     31.23 o 
   6   8   5       60.06       74.19     46.74 o 
   7   8   5       87.52      189.61     87.37 o 
   8   8   5      222.77      316.41     83.08 o 
   9   8   5       57.04       48.52     37.26 o 
  10   8   5        4.01       15.26     34.59 o 
  11   8   5       33.82        1.32     25.64 o 
  12   8   5       12.65      -30.15     40.15 o 
 -11   9   5        3.55      -12.01     26.78 o 
 -10   9   5       28.94       19.63     25.54 o 
  -9   9   5       15.67        8.76     24.91 o 
  -8   9   5       97.38      119.53     30.91 o 
  -7   9   5      550.95      486.36     54.08 o 
  -6   9   5       30.11       11.71     24.76 o 
  -5   9   5      105.84      137.84     30.97 o 
  -4   9   5        0.52        0.67     42.34 o 
  -3   9   5        3.57       17.25     29.48 o 
  -2   9   5       14.90       19.77     61.22 o 
  -1   9   5       24.29       47.79     27.33 o 
   0   9   5       42.03       91.89     50.48 o 
   1   9   5        1.16       56.99     26.65 o 
   2   9   5       18.45       44.76     29.04 o 
   3   9   5        9.30       21.89     32.48 o 
   4   9   5        1.52       17.67     42.72 o 
   5   9   5        8.19      -23.41     34.22 o 
   6   9   5        4.45      -27.93     32.59 o 
   7   9   5       36.86       45.48     37.78 o 
 -27   0   6        9.16       17.33     19.93 o 
 -26   0   6       22.33       31.11     22.67 o 
 -25   0   6      138.60      200.23     34.67 o 
 -24   0   6        8.25        4.22     18.15 o 
 -23   0   6        2.57       21.33     18.82 o 
 -22   0   6        3.59       24.00     19.26 o 
 -21   0   6      107.68      117.42     16.20 o 
 -20   0   6      122.70       88.05     18.58 o 
 -19   0   6       17.93       17.60     35.96 o 
 -18   0   6      182.59      168.95     13.38 o 
 -17   0   6       81.38      106.47     14.07 o 
 -16   0   6     7023.55     6464.80     67.57 o 
 -15   0   6     4569.97     4431.10     51.01 o 
 -14   0   6     3720.00     3441.93     42.39 o 
 -13   0   6     1410.75     1276.02     23.66 o 
 -12   0   6       35.59       42.16      8.02 o 
 -11   0   6      126.78      108.80     10.52 o 
 -10   0   6       15.90       14.21      5.62 o 
  -9   0   6       37.82       45.46      7.20 o 
  -8   0   6      897.82      944.28     27.26 o 
  -7   0   6      351.07      460.82     32.19 o 
  -6   0   6     2149.45     2129.55     40.74 o 
  -5   0   6      374.75      435.45     15.26 o 
  -4   0   6     1604.23     1701.40     31.38 o 
  -2   0   6        0.98       -4.01      5.58 o 
  -1   0   6     1060.37     1198.28     32.78 o 
   0   0   6      684.52      797.84     23.67 o 
   1   0   6     2183.28     2592.26     72.89 o 
   2   0   6     7117.23     8500.73    175.64 o 
   3   0   6      263.29      368.90     31.78 o 
   4   0   6        3.15       -1.93     16.00 o 
   5   0   6      140.56      172.36     41.63 o 
   6   0   6      107.28       76.28     15.11 o 
   7   0   6     1014.70      866.39     46.20 o 
   8   0   6      506.94      459.11     22.71 o 
   9   0   6     1586.54     1433.48     38.32 o 
  10   0   6      682.41      610.61     33.19 o 
  11   0   6      920.43      845.84     32.32 o 
  12   0   6      317.09      303.79     28.89 o 
  13   0   6        1.89      -12.91     12.91 o 
  14   0   6      113.74      147.78     34.67 o 
  15   0   6      116.60      125.30     20.75 o 
  16   0   6        2.51        5.02     15.98 o 
  17   0   6       12.66        6.53     17.93 o 
  18   0   6       51.58       28.20     19.54 o 
  19   0   6        2.81        3.31     22.78 o 
  20   0   6     1321.03     1319.01     43.90 o 
  21   0   6        4.18        0.41     19.21 o 
  22   0   6       30.23       30.91     20.72 o 
 -27   1   6        0.07       16.96     14.20 o 
 -26   1   6      134.87      206.96     25.35 o 
 -25   1   6        1.60        9.57     13.85 o 
 -24   1   6      204.73      227.92     25.71 o 
 -23   1   6      470.78      476.81     27.07 o 
 -22   1   6        0.00       -0.87     14.14 o 
 -21   1   6       79.44       85.21     15.48 o 
 -20   1   6       46.86       44.93     14.85 o 
 -19   1   6       44.78       37.23     14.50 o 
 -18   1   6       51.88       53.05      7.69 o 
 -17   1   6      347.76      339.59     12.95 o 
 -16   1   6      128.38      143.45      9.45 o 
 -15   1   6      273.01      271.46     11.03 o 
 -14   1   6        4.30        3.20      5.78 o 
 -13   1   6       12.18        8.81      5.53 o 
 -12   1   6       32.39       34.52      5.91 o 
 -11   1   6      587.19      568.67     11.77 o 
 -10   1   6        4.41        7.09      3.60 o 
  -9   1   6     1144.57     1260.52     12.05 o 
  -8   1   6       84.49       94.13      4.51 o 
  -7   1   6     1192.96     1258.71     19.20 o 
  -6   1   6     6105.05     6358.93     55.07 o 
  -5   1   6      809.70      858.16     13.71 o 
  -4   1   6      141.43      148.42      8.12 o 
  -3   1   6      267.92      249.64      8.72 o 
  -2   1   6        7.07        8.06      4.34 o 
  -1   1   6      210.60      237.06      8.81 o 
   0   1   6       30.38       42.24      5.64 o 
   1   1   6     1208.21     1279.35     21.76 o 
   2   1   6      482.12      499.42     16.48 o 
   3   1   6      821.77      858.02     20.63 o 
   4   1   6     1145.92     1083.65     19.97 o 
   5   1   6       78.38       98.20      8.18 o 
   6   1   6      123.63      123.12      7.50 o 
   7   1   6      277.69      274.52     13.74 o 
   8   1   6      896.37      859.16     21.09 o 
   9   1   6      257.39      254.12     11.86 o 
  10   1   6     2967.36     2889.56     41.28 o 
  11   1   6      104.94      116.44     12.66 o 
  12   1   6     1225.47     1208.69     27.42 o 
  13   1   6      288.73      282.13     16.96 o 
  14   1   6        0.01       -2.07     10.25 o 
  15   1   6        2.48       11.42     14.72 o 
  16   1   6       60.71       41.16     12.22 o 
  17   1   6       40.41       25.27     11.94 o 
  18   1   6       68.49       65.14     13.76 o 
  19   1   6       13.59        0.11     13.11 o 
  20   1   6       37.13       -4.54     14.10 o 
  21   1   6       50.52       53.99     15.11 o 
  22   1   6       40.70       28.27     14.30 o 
 -27   2   6        6.63       28.83     24.65 o 
 -26   2   6        0.06        9.26     29.39 o 
 -25   2   6        0.08       10.39     13.93 o 
 -24   2   6        1.89       12.27     16.13 o 
 -23   2   6        3.14        7.70     16.71 o 
 -22   2   6        4.69       19.12     12.63 o 
 -21   2   6        0.08       15.35     10.22 o 
 -20   2   6        0.11        6.99      9.25 o 
 -19   2   6        0.63        0.00      8.69 o 
 -18   2   6        4.18       -0.91      8.28 o 
 -17   2   6       26.38       28.04      7.71 o 
 -16   2   6        1.81        2.77      7.68 o 
 -15   2   6       29.77       22.41      7.24 o 
 -14   2   6       33.94       44.18      7.56 o 
 -13   2   6        8.52        5.32      5.83 o 
 -12   2   6       30.10       13.38      6.02 o 
 -11   2   6        0.42       -4.65      4.65 o 
 -10   2   6        4.07        3.95      4.77 o 
  -9   2   6       46.16       51.06      5.75 o 
  -8   2   6       40.20       42.07      3.94 o 
  -7   2   6        1.89        4.29      3.16 o 
  -6   2   6       32.14       33.12      6.07 o 
  -5   2   6       48.06       49.37      6.46 o 
  -4   2   6        0.34       -3.62      3.62 o 
  -3   2   6        1.47        4.50      3.82 o 
  -2   2   6        0.07       -3.48      3.48 o 
  -1   2   6        1.36       -2.91      3.40 o 
   0   2   6       10.70        9.55      5.67 o 
   1   2   6       65.81       79.59      7.82 o 
   2   2   6       41.00       28.78      9.85 o 
   3   2   6        7.80        5.63      5.89 o 
   4   2   6       43.06       52.85      7.52 o 
   5   2   6        0.70        3.02      8.18 o 
   6   2   6        0.70        0.42      5.01 o 
   7   2   6       22.16       10.70      6.75 o 
   8   2   6       52.79       46.28      9.36 o 
   9   2   6       42.26       46.96      9.93 o 
  10   2   6        6.50       -0.48     19.93 o 
  11   2   6        0.00       -5.16     12.94 o 
  12   2   6        2.49        0.89     12.91 o 
  13   2   6       30.32       10.32      9.95 o 
  14   2   6       12.57       19.13     11.04 o 
  15   2   6        0.26       -2.98     10.48 o 
  16   2   6        0.67        8.32     11.57 o 
  17   2   6        0.04        6.12     11.97 o 
  18   2   6        0.99      -11.74     11.74 o 
  19   2   6        0.40       -0.11     13.24 o 
  20   2   6        0.65       -8.51     20.46 o 
  21   2   6       10.04       21.81     18.42 o 
 -26   3   6      144.34      164.70     41.55 o 
 -25   3   6        0.29       15.28     16.19 o 
 -24   3   6      147.98      161.17     21.23 o 
 -23   3   6      296.53      355.63     26.08 o 
 -22   3   6       13.55       42.49     10.58 o 
 -21   3   6       76.22       96.69     18.78 o 
 -20   3   6       30.31       37.30     11.42 o 
 -19   3   6       34.79       38.93     10.70 o 
 -18   3   6        0.09       -3.51      8.32 o 
 -17   3   6      541.29      501.91     19.89 o 
 -16   3   6      200.05      189.99     10.97 o 
 -15   3   6      214.27      208.35     11.05 o 
 -14   3   6       56.23       57.49      7.97 o 
 -13   3   6       51.13       46.35      7.33 o 
 -12   3   6        0.00       -5.26      5.26 o 
 -11   3   6      363.13      336.61     11.34 o 
 -10   3   6       67.65       66.98      7.01 o 
  -9   3   6      736.56      753.82     15.00 o 
  -8   3   6        1.28       -1.37      4.75 o 
  -7   3   6      532.15      567.99     14.02 o 
  -6   3   6     2926.86     3029.20     25.20 o 
  -5   3   6       16.55       30.59      7.80 o 
  -4   3   6      187.24      166.96      5.54 o 
  -3   3   6      197.14      182.61      5.56 o 
  -2   3   6        1.35       -2.42      2.88 o 
  -1   3   6       54.58       58.13      5.98 o 
   0   3   6        0.02       -3.69      4.78 o 
   1   3   6      389.27      420.08     15.42 o 
   2   3   6      344.13      313.19     15.31 o 
   3   3   6      426.04      414.82     12.73 o 
   4   3   6      461.03      426.23     11.68 o 
   5   3   6       61.77       70.86      9.21 o 
   6   3   6       37.50       35.91      8.34 o 
   7   3   6      179.50      173.82     17.41 o 
   8   3   6      734.64      762.32     19.03 o 
   9   3   6      486.70      476.75     16.91 o 
  10   3   6     2608.05     2512.29     47.69 o 
  11   3   6       39.85       50.48     11.22 o 
  12   3   6     1529.65     1456.97     29.43 o 
  13   3   6      139.83      148.12     21.69 o 
  14   3   6       24.73       15.33     11.56 o 
  15   3   6        2.67       -2.30     11.42 o 
  16   3   6       50.50       64.17     13.90 o 
  17   3   6       79.00       70.01     14.67 o 
  18   3   6       56.21       41.86     14.69 o 
  19   3   6       20.13       49.11     19.52 o 
  20   3   6       85.61       93.78     26.35 o 
  21   3   6       18.61       12.72     18.82 o 
 -25   4   6      106.53      116.13     20.09 o 
 -24   4   6        3.93        7.75     23.53 o 
 -23   4   6        2.11       24.59     14.31 o 
 -22   4   6       11.14       41.18     16.17 o 
 -21   4   6       48.13       65.31     12.45 o 
 -20   4   6       70.70       71.52     16.19 o 
 -19   4   6       10.88       16.93      9.36 o 
 -18   4   6       79.40       84.30     11.18 o 
 -17   4   6       49.54       40.78      9.66 o 
 -16   4   6     3348.78     3114.24     41.39 o 
 -15   4   6     2313.98     2176.71     33.14 o 
 -14   4   6     1721.26     1627.48     27.59 o 
 -13   4   6      563.61      510.49     16.39 o 
 -12   4   6        6.49       -0.35      6.49 o 
 -11   4   6       29.79       32.03      7.06 o 
 -10   4   6        1.53       -1.39      6.49 o 
  -9   4   6        1.60        7.06      6.66 o 
  -8   4   6      173.87      186.81      8.88 o 
  -7   4   6      395.63      407.52     12.49 o 
  -6   4   6      182.83      154.14     11.37 o 
  -5   4   6        0.51       -3.82      6.14 o 
  -4   4   6      163.05      170.40     10.96 o 
  -3   4   6       58.24       42.15      6.81 o 
  -2   4   6       30.29       31.83      5.12 o 
  -1   4   6      339.09      378.18     11.31 o 
   0   4   6      256.85      265.06     11.05 o 
   1   4   6      897.75     1020.18     16.81 o 
   2   4   6     3697.27     4028.50     35.47 o 
   3   4   6      293.81      303.34     10.13 o 
   4   4   6       78.30      105.28      9.28 o 
   5   4   6      105.28      142.59     13.44 o 
   6   4   6       86.05      106.63      9.60 o 
   7   4   6      367.78      367.79     15.89 o 
   8   4   6      190.61      223.50     14.29 o 
   9   4   6      687.10      669.27     20.31 o 
  10   4   6      412.73      399.23     18.03 o 
  11   4   6      297.47      292.70     17.26 o 
  12   4   6       89.95       90.51     13.64 o 
  13   4   6        3.58       -7.84     11.36 o 
  14   4   6       75.80       82.23     18.40 o 
  15   4   6       41.44       34.33     13.82 o 
  16   4   6        8.46       29.51     13.85 o 
  17   4   6       17.54       13.46     17.35 o 
  18   4   6       56.20       62.84     20.21 o 
  19   4   6        6.47       45.30     19.95 o 
  20   4   6      930.22      962.52     43.22 o 
 -24   5   6       86.72      154.30     37.30 o 
 -23   5   6      270.95      260.46     42.13 o 
 -22   5   6        6.81       59.15     28.53 o 
 -21   5   6       22.53       54.10     24.18 o 
 -20   5   6       16.14       16.81     16.24 o 
 -19   5   6       20.56        7.36     13.13 o 
 -18   5   6      137.63      122.39     12.59 o 
 -17   5   6       23.87       15.01      9.22 o 
 -16   5   6        0.76       -3.69     10.01 o 
 -15   5   6      235.65      239.51     16.95 o 
 -14   5   6        5.65        7.99      9.68 o 
 -13   5   6      120.00      104.58     12.54 o 
 -12   5   6       15.21       10.83      8.65 o 
 -11   5   6      101.41       98.21     10.51 o 
 -10   5   6       31.55       22.30     11.57 o 
  -9   5   6      193.65      191.86     11.92 o 
  -8   5   6       63.57       53.14      8.83 o 
  -7   5   6      321.46      335.64     13.69 o 
  -6   5   6     1140.20     1081.14     20.45 o 
  -5   5   6      260.45      256.65     14.62 o 
  -4   5   6        1.72       -7.32      7.32 o 
  -3   5   6       14.32        1.65      7.85 o 
  -2   5   6        9.24       -7.43      7.43 o 
  -1   5   6       64.39       46.12     10.84 o 
   0   5   6       29.96       39.15      9.80 o 
   1   5   6      259.91      270.67     12.00 o 
   2   5   6        0.73        5.43      7.18 o 
   3   5   6       15.77        7.31      7.18 o 
   4   5   6      197.53      212.87     12.79 o 
   5   5   6        1.07       -5.85      5.85 o 
   6   5   6       99.33      112.34     10.28 o 
   7   5   6      119.55      145.81     13.20 o 
   8   5   6      420.80      407.80     25.02 o 
   9   5   6       41.23       55.15     12.93 o 
  10   5   6     1403.51     1311.53     29.88 o 
  11   5   6      129.08      135.46     17.24 o 
  12   5   6      521.06      545.95     22.49 o 
  13   5   6      307.43      300.79     20.18 o 
  14   5   6        9.63       14.15     19.76 o 
  15   5   6        6.43        1.39     17.40 o 
  16   5   6       12.70       13.53     24.26 o 
  17   5   6        8.95       26.23     19.28 o 
  18   5   6       40.61       43.86     19.67 o 
 -22   6   6       13.41       46.82     58.27 o 
 -21   6   6        0.47       13.02     28.13 o 
 -20   6   6        0.45       17.88     15.96 o 
 -19   6   6        2.96       16.29     14.00 o 
 -18   6   6       13.09       18.32     12.62 o 
 -17   6   6       83.12       91.65     14.88 o 
 -16   6   6       16.85       -1.23     16.26 o 
 -15   6   6       74.14       94.43     14.25 o 
 -14   6   6       64.51       71.78     13.07 o 
 -13   6   6       16.76       30.86     11.33 o 
 -12   6   6       83.61      106.13     13.08 o 
 -11   6   6        1.87       -2.72     12.35 o 
 -10   6   6       13.49       15.21     10.45 o 
  -9   6   6       79.49       73.33     14.05 o 
  -8   6   6       66.60       64.03     11.38 o 
  -7   6   6        6.55        4.72      8.40 o 
  -6   6   6       29.23       25.85      9.92 o 
  -5   6   6       86.41       69.92     11.11 o 
  -4   6   6        0.69        6.26      8.20 o 
  -3   6   6        1.36       18.42     10.90 o 
  -2   6   6        2.41       10.60      8.79 o 
  -1   6   6        1.52       -3.32     13.94 o 
   0   6   6       29.60       36.61     11.67 o 
   1   6   6      116.41      126.02     14.79 o 
   2   6   6       45.61       77.11     15.20 o 
   3   6   6       16.80       34.84     14.22 o 
   4   6   6       68.32       86.06     10.35 o 
   5   6   6        1.31       -5.68      9.16 o 
   6   6   6        6.87        0.05     11.34 o 
   7   6   6       63.78       58.64     12.43 o 
   8   6   6      160.70      171.99     15.40 o 
   9   6   6      130.09      132.35     14.74 o 
  10   6   6       30.29       17.43     13.63 o 
  11   6   6        0.51        2.49     12.69 o 
  12   6   6       16.55       33.32     13.33 o 
  13   6   6       99.04       86.88     18.20 o 
  14   6   6       40.69       31.65     19.57 o 
  15   6   6        0.11        4.45     18.62 o 
  16   6   6        0.40       13.72     24.67 o 
 -19   7   6        7.46        8.12     44.34 o 
 -18   7   6       10.62       39.77     23.96 o 
 -17   7   6      213.03      242.14     49.85 o 
 -16   7   6       97.39      100.70     22.83 o 
 -15   7   6       45.44       54.10     17.61 o 
 -14   7   6       20.76       -2.22     18.46 o 
 -13   7   6       41.45       47.00     15.07 o 
 -12   7   6        5.01        4.67     11.74 o 
 -11   7   6       38.84       42.89     14.05 o 
 -10   7   6       19.34       28.96     13.88 o 
  -9   7   6       77.69       79.22     22.97 o 
  -8   7   6        4.30       13.41     11.04 o 
  -7   7   6      247.28      251.22     26.60 o 
  -6   7   6      758.28      698.78     33.25 o 
  -5   7   6        8.19       16.79     16.63 o 
  -4   7   6       81.50       88.61     15.01 o 
  -3   7   6        4.64        8.31     16.96 o 
  -2   7   6        0.57       15.12     17.25 o 
  -1   7   6       35.79       52.22     19.26 o 
   0   7   6       11.18       73.79     23.45 o 
   1   7   6       73.81      131.11     23.52 o 
   2   7   6       53.50       81.11     24.26 o 
   3   7   6      146.70      177.40     35.67 o 
   4   7   6       47.08       51.30     18.27 o 
   5   7   6       13.09       17.08     22.25 o 
   6   7   6        6.05       51.12     42.00 o 
   7   7   6       80.05       70.29     78.19 o 
   8   7   6      249.51      328.94     51.99 o 
   9   7   6      301.47      310.76     33.89 o 
  10   7   6      841.96      740.82     29.29 o 
  11   7   6        3.65       29.54     24.27 o 
  12   7   6      651.38      607.68     32.35 o 
  13   7   6       25.17       34.74     23.81 o 
  14   7   6       23.65        6.32     21.22 o 
 -16   8   6      860.21      719.59     55.85 o 
 -15   8   6      965.40      848.50     47.33 o 
 -14   8   6      667.79      661.47     46.26 o 
 -13   8   6      249.31      275.49     34.80 o 
 -12   8   6        0.16       20.97     34.74 o 
 -11   8   6        5.51       -4.03     21.28 o 
 -10   8   6        1.97      -12.56     24.93 o 
  -9   8   6        0.19       46.04     46.19 o 
  -8   8   6       11.03       19.62     22.04 o 
  -7   8   6       37.29       57.53     46.59 o 
  -6   8   6       32.89       43.81     22.98 o 
  -5   8   6        0.88       33.08     21.89 o 
  -4   8   6       34.34       53.85     32.74 o 
  -3   8   6        0.04       21.61     20.92 o 
  -2   8   6        0.69        1.61     20.69 o 
  -1   8   6       81.22      106.72     25.42 o 
   0   8   6       48.89       66.51     26.56 o 
   1   8   6       95.60      125.78     26.04 o 
   2   8   6      539.33      592.16     37.16 o 
   3   8   6       14.47       41.06     39.26 o 
   4   8   6        7.57       51.97     56.74 o 
   5   8   6        2.55       75.63     38.45 o 
   6   8   6       37.13      153.04     42.59 o 
   7   8   6       81.89      258.97     46.82 o 
   8   8   6       37.25      174.67     39.33 o 
   9   8   6      113.50      284.38     45.26 o 
 -11   9   6        3.36        4.78     24.54 o 
 -10   9   6       26.01        9.45     52.67 o 
  -9   9   6       16.39       -4.63     22.57 o 
  -8   9   6       57.89       91.39     29.48 o 
  -7   9   6      114.70      105.70     30.34 o 
  -6   9   6      323.17      272.76     35.89 o 
  -5   9   6      160.07      164.63     32.69 o 
  -4   9   6        2.44        2.51     24.13 o 
  -3   9   6        4.31       29.48     25.50 o 
  -2   9   6        0.30       21.84     24.38 o 
  -1   9   6       33.70       44.00     25.94 o 
   0   9   6        7.00       84.48     27.38 o 
   1   9   6       77.37      160.93    112.52 o 
   2   9   6        5.09       15.13     69.26 o 
   3   9   6        1.65       44.78     24.81 o 
   4   9   6       89.65      183.42     46.22 o 
 -27   1   7       20.27       55.56     24.37 o 
 -26   1   7       52.93       97.21     20.00 o 
 -25   1   7      514.36      577.68     34.95 o 
 -24   1   7       18.62       35.69     14.96 o 
 -23   1   7        0.05       -6.10     28.20 o 
 -22   1   7       64.96       87.77     13.49 o 
 -21   1   7        0.36      -14.19     14.19 o 
 -20   1   7       89.35       93.66     11.77 o 
 -19   1   7       15.14        8.12      8.25 o 
 -18   1   7       20.72       12.34      6.90 o 
 -17   1   7        5.35       -4.16      6.68 o 
 -16   1   7      509.76      467.69     14.43 o 
 -15   1   7        6.91        4.83      6.58 o 
 -14   1   7       15.17        9.00      6.65 o 
 -13   1   7      501.86      470.89     12.50 o 
 -12   1   7      316.33      312.16     10.53 o 
 -11   1   7       46.11       54.07      6.27 o 
 -10   1   7        1.96        6.80      3.69 o 
  -9   1   7        1.67       -3.87      3.87 o 
  -8   1   7       23.95       25.74      5.95 o 
  -7   1   7       53.69       62.82      6.64 o 
  -6   1   7     2048.75     2168.43     24.46 o 
  -5   1   7      182.04      210.35      7.98 o 
  -4   1   7       64.82       62.22      6.02 o 
  -3   1   7        4.79       -2.97      4.00 o 
  -2   1   7       94.48       91.08      7.06 o 
  -1   1   7       54.33       79.70      6.73 o 
   0   1   7       16.46       20.78      6.80 o 
   1   1   7       22.26       41.24      8.96 o 
   2   1   7      469.61      484.00     17.87 o 
   3   1   7     1298.18     1279.66     35.53 o 
   4   1   7      135.46      145.96     14.04 o 
   5   1   7      224.59      214.47     11.05 o 
   6   1   7      557.64      542.17     22.77 o 
   7   1   7      276.62      282.69     19.87 o 
   8   1   7      780.44      732.97     21.09 o 
   9   1   7      555.78      516.80     18.98 o 
  10   1   7     1342.25     1289.80     27.97 o 
  11   1   7     1211.36     1143.85     27.10 o 
  12   1   7      234.14      239.39     16.69 o 
  13   1   7      330.06      355.57     24.48 o 
  14   1   7        9.09        3.77     14.72 o 
  15   1   7        7.08        7.04     15.71 o 
  16   1   7       40.81       31.94     16.62 o 
  17   1   7       29.49       20.76     19.11 o 
  18   1   7      118.90      105.70     15.68 o 
  19   1   7       13.08       24.22     14.26 o 
  20   1   7        0.00       25.59     17.59 o 
  21   1   7      190.65      174.32     18.58 o 
 -26   2   7      184.74      216.47     30.40 o 
 -25   2   7       32.08       75.59     27.09 o 
 -24   2   7       82.54      103.02     18.86 o 
 -23   2   7        2.82        3.80     12.52 o 
 -22   2   7        7.92       17.37     17.21 o 
 -21   2   7        6.26        5.40     10.03 o 
 -20   2   7       89.47       96.65     13.86 o 
 -19   2   7       64.57       78.17     15.61 o 
 -18   2   7     1096.05     1035.15     27.71 o 
 -17   2   7       90.84      111.34     10.75 o 
 -16   2   7     2794.49     2511.75     32.75 o 
 -15   2   7     1273.79     1121.34     20.14 o 
 -14   2   7     1784.65     1646.94     23.92 o 
 -13   2   7        0.70       -6.43      6.43 o 
 -12   2   7       78.81       77.57      7.78 o 
 -11   2   7       28.71       22.16      6.05 o 
 -10   2   7       22.50       27.30      5.85 o 
  -9   2   7       24.94       12.04      4.14 o 
  -8   2   7      305.60      343.30      7.88 o 
  -7   2   7      169.24      132.90      9.59 o 
  -6   2   7       40.47       35.13      7.44 o 
  -5   2   7     3706.58     3519.66     32.93 o 
  -4   2   7       88.93       86.13      6.57 o 
  -3   2   7      274.95      322.26      9.98 o 
  -2   2   7      120.69      103.37      6.76 o 
  -1   2   7      153.89      177.69      8.20 o 
   0   2   7      245.02      302.60     14.59 o 
   1   2   7        3.02       -5.40      6.57 o 
   2   2   7     1219.19     1619.87     37.63 o 
   3   2   7      817.95      965.81     39.39 o 
   4   2   7       45.41       78.36     10.03 o 
   5   2   7      360.06      338.66     13.39 o 
   6   2   7      144.42      119.49     16.00 o 
   7   2   7      132.57      150.84     17.32 o 
   8   2   7      626.72      524.37     24.90 o 
   9   2   7      371.38      374.06     22.64 o 
  10   2   7     1274.66     1170.46     35.42 o 
  11   2   7        1.50       -5.37     13.40 o 
  12   2   7       13.99        9.96     14.48 o 
  13   2   7       93.17       97.07     24.78 o 
  14   2   7      341.87      373.36     18.71 o 
  15   2   7       58.94       57.44     13.50 o 
  16   2   7        8.97       10.94     11.82 o 
  17   2   7       60.37       46.86     14.50 o 
  18   2   7        3.49        8.97     13.77 o 
  19   2   7       51.60       59.80     19.70 o 
  20   2   7      392.62      391.71     27.30 o 
 -26   3   7       13.33       29.40     43.83 o 
 -25   3   7      337.56      397.04     43.00 o 
 -24   3   7       29.88       66.64     17.34 o 
 -23   3   7       21.23       24.40     11.89 o 
 -22   3   7       45.49       65.29     13.47 o 
 -21   3   7        5.80       12.37     10.45 o 
 -20   3   7       75.69       58.75     15.99 o 
 -19   3   7       36.42       31.72     10.80 o 
 -18   3   7       56.74       44.70     11.20 o 
 -17   3   7        0.08       -3.07      8.40 o 
 -16   3   7      168.51      163.11     18.16 o 
 -15   3   7       62.05       60.99      8.27 o 
 -14   3   7        4.79       15.83      6.77 o 
 -13   3   7      412.84      389.93     16.46 o 
 -12   3   7      204.50      204.65     10.27 o 
 -11   3   7       46.40       58.04      7.46 o 
 -10   3   7       24.78       19.91      5.91 o 
  -9   3   7        8.72        2.83      4.92 o 
  -8   3   7        4.13        4.00      4.63 o 
  -7   3   7       80.09       90.96      5.30 o 
  -6   3   7     1545.05     1581.66     20.31 o 
  -5   3   7       52.00       48.78      4.97 o 
  -4   3   7       78.68       68.31      7.98 o 
  -3   3   7        9.21        6.80      4.19 o 
  -2   3   7        4.28       -5.12      5.12 o 
  -1   3   7       62.22       69.12      8.05 o 
   0   3   7        1.14       -4.17      6.44 o 
   1   3   7       31.28       41.25      8.63 o 
   2   3   7      338.85      337.18     20.15 o 
   3   3   7      337.68      287.84     17.93 o 
   4   3   7        6.09      -10.20     12.31 o 
   5   3   7       69.17       52.34      7.15 o 
   6   3   7      207.50      241.88     24.47 o 
   7   3   7      132.14      130.18     17.37 o 
   8   3   7      508.10      462.08     25.02 o 
   9   3   7      240.15      271.13     21.78 o 
  10   3   7      972.56      927.31     27.99 o 
  11   3   7      522.21      507.04     19.12 o 
  12   3   7      313.78      318.58     17.41 o 
  13   3   7       69.28       87.83     13.50 o 
  14   3   7        0.00       15.90     14.15 o 
  15   3   7       12.13       10.14     13.94 o 
  16   3   7       33.74       26.44     13.30 o 
  17   3   7        3.47       16.68     16.48 o 
  18   3   7       75.83       86.84     24.92 o 
  19   3   7        1.49       20.16     23.14 o 
  20   3   7        6.73       19.39     18.89 o 
 -25   4   7        1.47       20.64     24.66 o 
 -24   4   7        3.89       25.68     33.69 o 
 -23   4   7        1.14       33.68     21.58 o 
 -22   4   7       12.26       16.43     28.48 o 
 -21   4   7        0.12       19.64      9.65 o 
 -20   4   7        3.83        7.23      9.60 o 
 -19   4   7        5.72        9.88     13.24 o 
 -18   4   7        7.49        1.95      8.47 o 
 -17   4   7       63.65       41.43     10.79 o 
 -16   4   7        6.32        3.01      8.08 o 
 -15   4   7       92.39       90.57     19.59 o 
 -14   4   7       34.44       20.74      7.06 o 
 -13   4   7       71.99       85.23      8.34 o 
 -12   4   7        6.44        3.03      8.80 o 
 -11   4   7        0.61        2.54      5.61 o 
 -10   4   7       25.95       24.53      8.55 o 
  -9   4   7       88.99      108.20     12.59 o 
  -8   4   7       77.27       79.58     10.61 o 
  -7   4   7      251.11      252.53     11.27 o 
  -6   4   7       15.39        8.96      5.99 o 
  -5   4   7        3.95        4.25      5.54 o 
  -4   4   7       12.08       17.35      6.37 o 
  -3   4   7        1.00       -4.76      9.26 o 
  -2   4   7       23.00        7.17      8.26 o 
  -1   4   7        8.85       -0.18      8.33 o 
   0   4   7        6.03        2.50      6.78 o 
   1   4   7        1.25       -7.49      7.49 o 
   2   4   7        9.41       -6.59      8.19 o 
   3   4   7      159.55      149.87     13.34 o 
   4   4   7       15.60       10.47      9.64 o 
   5   4   7       92.37       94.60     11.16 o 
   6   4   7        0.70       -8.20      8.20 o 
   7   4   7        1.89       -6.41      8.79 o 
   8   4   7       23.59       33.83     10.19 o 
   9   4   7       19.33       25.32     10.80 o 
  10   4   7       25.86       32.27     11.07 o 
  11   4   7       15.54        1.27     10.74 o 
  12   4   7      104.00      108.15     17.36 o 
  13   4   7        4.62        4.60     11.88 o 
  14   4   7        0.45       12.91     20.25 o 
  15   4   7        0.02       -3.58     12.94 o 
  16   4   7        0.06       17.54     17.41 o 
  17   4   7        4.21        8.06     17.70 o 
  18   4   7        0.04       13.25     21.44 o 
  19   4   7        4.06       37.52     42.87 o 
 -23   5   7        1.62       -6.95     21.22 o 
 -22   5   7       34.23       58.18     35.80 o 
 -21   5   7        5.48       29.30     15.58 o 
 -20   5   7       29.03       20.26     21.50 o 
 -19   5   7        1.06        2.98     11.77 o 
 -18   5   7        0.98       -4.62     10.55 o 
 -17   5   7        7.92        9.05     14.04 o 
 -16   5   7      376.71      360.00     22.49 o 
 -15   5   7        7.44       13.38     10.23 o 
 -14   5   7       50.78       54.86     15.16 o 
 -13   5   7       56.68       62.79     11.86 o 
 -12   5   7       47.38       48.48      9.74 o 
 -11   5   7        6.16       -0.16      7.91 o 
 -10   5   7        1.42       -6.91      6.91 o 
  -9   5   7        2.22        5.52      7.51 o 
  -8   5   7        3.73        0.72      6.95 o 
  -7   5   7        0.52        7.36     13.43 o 
  -6   5   7      531.90      544.51     18.74 o 
  -5   5   7      125.07      122.79     13.65 o 
  -4   5   7       21.20       18.16      8.37 o 
  -3   5   7        0.08       -7.51      7.51 o 
  -2   5   7       36.87       49.98     11.11 o 
  -1   5   7       11.02        2.95      7.76 o 
   0   5   7        1.46       -5.08      8.67 o 
   1   5   7        0.46       -7.53      8.55 o 
   2   5   7      112.38      119.78     12.07 o 
   3   5   7      354.80      347.46     14.16 o 
   4   5   7      103.87       92.95     10.65 o 
   5   5   7       47.34       39.88      9.48 o 
   6   5   7      221.66      247.34     16.35 o 
   7   5   7      141.42      147.46     13.53 o 
   8   5   7      431.33      425.78     19.54 o 
   9   5   7      484.16      481.45     20.70 o 
  10   5   7      779.52      761.65     24.67 o 
  11   5   7      894.79      853.03     26.23 o 
  12   5   7      188.94      206.78     17.98 o 
  13   5   7      342.99      326.27     20.89 o 
  14   5   7        0.69       10.06     16.91 o 
  15   5   7        0.04        1.04     17.89 o 
  16   5   7       16.36        8.64     18.14 o 
  17   5   7       51.43       59.52     30.23 o 
 -21   6   7        2.47       40.89     21.51 o 
 -20   6   7       20.73       32.67     33.82 o 
 -19   6   7       26.06       19.11     13.86 o 
 -18   6   7      366.36      351.72     21.34 o 
 -17   6   7       29.39       15.12     12.42 o 
 -16   6   7     1112.98      991.43     29.20 o 
 -15   6   7      401.30      410.30     20.90 o 
 -14   6   7     1090.46      971.42     27.92 o 
 -13   6   7        1.75       -6.57     15.10 o 
 -12   6   7       68.37       62.20     14.46 o 
 -11   6   7        7.16       16.18     11.66 o 
 -10   6   7        0.46        2.04     10.59 o 
  -9   6   7        2.01       -1.07      9.64 o 
  -8   6   7       27.23       22.20      9.74 o 
  -7   6   7        3.43        2.74      8.56 o 
  -6   6   7        0.20       -4.03      8.28 o 
  -5   6   7      446.39      431.17     18.42 o 
  -4   6   7       29.27       28.96      9.85 o 
  -3   6   7       53.81       49.76     10.24 o 
  -2   6   7       18.48       25.83     10.73 o 
  -1   6   7       30.73       35.17     26.45 o 
   0   6   7       98.04      102.44     19.65 o 
   1   6   7        0.09        8.52     15.19 o 
   2   6   7      296.74      344.63     18.06 o 
   3   6   7      152.31      175.40     15.91 o 
   4   6   7       17.52       28.55     12.07 o 
   5   6   7       71.18       61.96     16.41 o 
   6   6   7      105.21       97.60     15.33 o 
   7   6   7       79.79       66.71     13.62 o 
   8   6   7      263.33      292.45     17.77 o 
   9   6   7      129.85      150.51     15.43 o 
  10   6   7      417.02      395.92     20.32 o 
  11   6   7        0.36      -14.89     17.20 o 
  12   6   7        6.08       11.46     15.65 o 
  13   6   7       15.00       13.40     30.78 o 
  14   6   7       96.90      102.82     22.17 o 
  15   6   7       28.85       47.86     20.54 o 
 -19   7   7       16.10       20.79     19.95 o 
 -18   7   7       41.00       64.97     43.48 o 
 -17   7   7       11.18        5.87     14.04 o 
 -16   7   7        4.54       17.83     13.92 o 
 -15   7   7      102.74       83.04     17.41 o 
 -14   7   7        7.54       26.37     14.38 o 
 -13   7   7      164.88      171.97     20.47 o 
 -12   7   7       50.45       62.71     15.70 o 
 -11   7   7        4.48       -9.72     20.75 o 
 -10   7   7       30.85       36.33     13.73 o 
  -9   7   7       13.21       12.87     11.98 o 
  -8   7   7       36.63       29.43     16.62 o 
  -7   7   7       52.01       48.93     14.13 o 
  -6   7   7      723.72      680.77     28.81 o 
  -5   7   7       14.53       32.88     17.08 o 
  -4   7   7      123.29      132.88     17.01 o 
  -3   7   7        0.10       12.66     17.51 o 
  -2   7   7        3.22       20.98     17.60 o 
  -1   7   7       36.32       67.02     33.04 o 
   0   7   7        8.94       23.05     28.93 o 
   1   7   7       27.47       48.03     19.14 o 
   2   7   7      135.33      152.96     30.78 o 
   3   7   7       41.29       45.60     18.48 o 
   4   7   7       84.95       91.48     45.11 o 
   5   7   7       23.86       37.24     56.26 o 
   6   7   7       18.21       21.16     30.93 o 
   7   7   7       31.59       63.42     60.26 o 
   8   7   7      121.95      129.31     22.69 o 
   9   7   7       30.13       36.85     30.79 o 
  10   7   7      281.09      286.63     26.45 o 
  11   7   7      100.15      118.99     19.91 o 
  12   7   7      194.38      205.17     21.69 o 
  13   7   7        0.15      -18.53     18.53 o 
 -15   8   7       70.58       98.23     27.73 o 
 -14   8   7       30.63       13.25     54.34 o 
 -13   8   7       91.90       76.66     46.45 o 
 -12   8   7        1.49       18.12     21.66 o 
 -11   8   7        0.32        3.08     21.98 o 
 -10   8   7       37.36       33.07     23.10 o 
  -9   8   7       83.85       89.51     19.65 o 
  -8   8   7       86.32       65.24     24.13 o 
  -7   8   7      152.53      160.51     20.15 o 
  -6   8   7        5.78       24.95     13.92 o 
  -5   8   7       40.69       24.96     20.85 o 
  -4   8   7        6.49       38.74     30.41 o 
  -3   8   7        0.00       48.11     22.62 o 
  -2   8   7       40.23       62.33     23.86 o 
  -1   8   7        2.75       33.19     22.12 o 
   0   8   7       12.43       39.22     26.15 o 
   1   8   7        4.89       64.43     45.89 o 
   2   8   7        3.28       39.14     45.85 o 
   3   8   7      106.25      159.46     72.26 o 
   4   8   7        9.76       83.41     38.89 o 
   5   8   7       83.79      142.45     40.37 o 
   6   8   7        2.29      108.82     36.96 o 
   7   8   7        8.75      132.89     36.82 o 
   9   8   7       19.15      190.90     39.71 o 
  -9   9   7       12.22       21.02     25.04 o 
  -8   9   7        7.59       51.34     26.20 o 
  -7   9   7        0.12       21.40     31.78 o 
  -6   9   7      243.99      245.15     62.74 o 
  -5   9   7       63.79      101.42     31.74 o 
  -4   9   7       62.95       66.84     41.63 o 
  -3   9   7        0.81       48.61     26.16 o 
  -2   9   7        2.62       30.86     24.38 o 
  -1   9   7        8.70       25.06     34.93 o 
   0   9   7        8.41       98.51     28.26 o 
   1   9   7        1.01       31.14     44.59 o 
   2   9   7       21.00       69.04    107.75 o 
   3   9   7       63.35      161.93     45.56 o 
 -27   0   8       20.14       46.89     23.19 o 
 -26   0   8        4.12       24.59     21.63 o 
 -25   0   8      100.56       97.93     29.70 o 
 -24   0   8       56.76       99.71     28.22 o 
 -23   0   8        0.87       15.91     14.52 o 
 -22   0   8       54.46       71.92     18.17 o 
 -21   0   8      149.92      146.03     21.29 o 
 -20   0   8       62.83       30.96     16.15 o 
 -19   0   8        1.12        1.38     11.31 o 
 -18   0   8      383.61      337.84     20.22 o 
 -17   0   8      318.44      280.81     20.28 o 
 -16   0   8      717.20      509.06     18.53 o 
 -15   0   8     2500.12     2021.81     32.78 o 
 -14   0   8       40.43       26.00      9.35 o 
 -13   0   8       27.46       26.07      8.74 o 
 -12   0   8       39.44       43.94     11.43 o 
 -11   0   8       33.25       40.89      7.13 o 
 -10   0   8      169.61      170.61     19.37 o 
  -9   0   8       82.22       89.94     16.41 o 
  -8   0   8      760.94      727.71     26.80 o 
  -7   0   8       72.68       60.26     11.37 o 
  -6   0   8     1993.89     1820.75     33.71 o 
  -5   0   8      459.93      341.83     16.36 o 
  -4   0   8     1252.19     1273.26     32.63 o 
  -3   0   8       56.54       71.63     13.41 o 
  -2   0   8        2.18       10.19     11.26 o 
  -1   0   8      129.59      129.15     13.63 o 
   0   0   8       10.69       11.59     16.15 o 
   1   0   8       17.05       -4.30     19.19 o 
   2   0   8      176.97      119.86     28.22 o 
   3   0   8       55.72       18.89     23.11 o 
   4   0   8      375.14      404.68     40.37 o 
   5   0   8       34.61       -1.33     24.22 o 
   6   0   8     1706.65     1438.43     68.30 o 
   7   0   8      119.64      143.41     33.93 o 
   8   0   8      129.49      120.75     33.33 o 
   9   0   8      421.71      408.17     48.00 o 
  10   0   8      208.46      192.45     39.63 o 
  11   0   8      175.44      169.41     39.78 o 
  12   0   8      102.19       94.82     36.96 o 
  13   0   8      219.01      222.08     46.22 o 
  14   0   8        3.62        3.83      9.62 o 
  15   0   8      304.90      281.57     52.15 o 
  16   0   8       71.68       58.74     39.63 o 
  17   0   8       76.98      117.19     46.15 o 
  18   0   8       33.33       76.67     45.34 o 
  19   0   8       78.96       67.34     46.08 o 
  20   0   8       36.11       18.20     20.08 o 
 -27   1   8       61.33      108.47     20.40 o 
 -26   1   8        2.22       48.29     18.30 o 
 -25   1   8      234.31      294.36     29.01 o 
 -24   1   8      191.92      248.15     26.80 o 
 -23   1   8       49.97       82.11     15.37 o 
 -22   1   8        0.09       16.66     10.89 o 
 -21   1   8        5.38        9.01     11.38 o 
 -20   1   8        1.97       -2.35      9.39 o 
 -19   1   8        0.19       -7.61      7.61 o 
 -18   1   8        1.45       -2.44      6.72 o 
 -17   1   8       21.06        6.27      7.31 o 
 -16   1   8       41.73       31.27      7.94 o 
 -15   1   8        6.98       -2.31      6.35 o 
 -14   1   8      341.00      343.80     12.93 o 
 -13   1   8      421.64      383.67     12.75 o 
 -12   1   8       19.17       26.63     10.00 o 
 -11   1   8      202.64      203.48      8.58 o 
 -10   1   8       56.86       58.14      5.14 o 
  -9   1   8      482.11      436.26     14.13 o 
  -8   1   8      468.10      419.32     13.49 o 
  -7   1   8      552.38      519.85     14.19 o 
  -6   1   8      215.64      233.39      9.32 o 
  -5   1   8      845.44      841.31     14.88 o 
  -4   1   8      114.85      117.17      7.87 o 
  -3   1   8       94.45       79.20      6.94 o 
  -2   1   8      386.72      381.06     13.71 o 
  -1   1   8      118.76      113.87      8.19 o 
   0   1   8      114.78      127.48     11.17 o 
   1   1   8       52.52       71.88     10.98 o 
   2   1   8       72.23       93.78     11.97 o 
   3   1   8        3.77        3.83      7.25 o 
   4   1   8      135.66      159.08     13.49 o 
   5   1   8       27.11       36.13      9.46 o 
   6   1   8       66.18       54.75     21.00 o 
   7   1   8      495.79      443.52     23.22 o 
   8   1   8      278.35      271.22     20.63 o 
   9   1   8      378.10      353.73     22.48 o 
  10   1   8      597.52      576.66     20.74 o 
  11   1   8      435.51      419.02     24.86 o 
  12   1   8       70.69       83.93     17.34 o 
  13   1   8      126.43      162.72     20.51 o 
  14   1   8      235.38      257.56     23.93 o 
  15   1   8        1.44       -3.78     15.36 o 
  16   1   8       72.00      103.54     20.90 o 
  17   1   8        0.41      -15.15     16.76 o 
  18   1   8      100.27       97.89     19.69 o 
  19   1   8       10.49        2.49     23.13 o 
  20   1   8       49.71       52.16     19.61 o 
 -26   2   8        0.07       16.55     16.33 o 
 -25   2   8        0.22       23.00     18.93 o 
 -24   2   8        0.31       11.03     17.53 o 
 -23   2   8        7.62       14.97     11.42 o 
 -22   2   8        0.12        0.24     10.58 o 
 -21   2   8        5.78       11.97     14.35 o 
 -20   2   8        0.07       -5.77     10.25 o 
 -19   2   8        5.98        0.36      8.91 o 
 -18   2   8        0.01       -2.37     13.77 o 
 -17   2   8       25.37       18.84      7.79 o 
 -16   2   8        0.30       -7.26      7.26 o 
 -15   2   8        1.91       -1.31      6.51 o 
 -14   2   8       25.82       14.72      6.94 o 
 -13   2   8        3.49        2.53      6.12 o 
 -12   2   8       14.47       13.87      8.83 o 
 -11   2   8       24.16       21.08      6.13 o 
 -10   2   8        9.44        4.66      5.72 o 
  -9   2   8       57.70       56.09      6.00 o 
  -8   2   8        6.58       -5.37      5.37 o 
  -7   2   8       75.70       84.78      9.68 o 
  -6   2   8        2.79        2.29      4.77 o 
  -5   2   8       24.21       13.53      5.41 o 
  -4   2   8        8.92       14.68      5.20 o 
  -3   2   8       41.49       35.79      5.73 o 
  -2   2   8       26.83       23.77      5.91 o 
  -1   2   8        0.07       -4.90      5.65 o 
   0   2   8        1.77        2.85      6.07 o 
   1   2   8        0.27       -5.59      7.56 o 
   2   2   8       25.33       12.95      5.42 o 
   3   2   8        4.66       -1.60      7.70 o 
   4   2   8       25.08       22.31      8.46 o 
   5   2   8        9.40        6.75     17.56 o 
   6   2   8       10.23        9.92     18.38 o 
   7   2   8        0.06        6.58     14.45 o 
   8   2   8        0.03       16.89     13.17 o 
   9   2   8        2.92       -6.15     13.17 o 
  10   2   8        3.04        4.43     13.86 o 
  11   2   8        4.21       18.22     14.83 o 
  12   2   8        6.56       -3.54     14.72 o 
  13   2   8        3.10       -5.98     14.92 o 
  14   2   8        4.78       28.55     16.51 o 
  15   2   8        0.36        9.82     11.52 o 
  16   2   8        3.50       23.22     13.21 o 
  17   2   8        0.11       -6.23     12.57 o 
  18   2   8        0.14       21.52     23.37 o 
  19   2   8        2.02       27.40     18.13 o 
 -25   3   8      216.54      203.00     23.29 o 
 -24   3   8      277.32      359.35     21.99 o 
 -23   3   8       52.86       75.37     15.74 o 
 -22   3   8       10.87       11.87     11.98 o 
 -21   3   8        3.75       10.96     12.96 o 
 -20   3   8        4.20        5.14      9.72 o 
 -19   3   8        5.52       23.16      9.88 o 
 -18   3   8        0.91        9.67      9.71 o 
 -17   3   8       19.47       20.52      9.59 o 
 -16   3   8       17.67        4.96      7.26 o 
 -15   3   8       19.06       13.25      7.12 o 
 -14   3   8      141.83      130.00      9.73 o 
 -13   3   8      262.86      269.53     11.61 o 
 -12   3   8       71.96       57.41      8.05 o 
 -11   3   8      128.97      117.84      8.78 o 
 -10   3   8       66.46       53.54      7.66 o 
  -9   3   8      404.38      400.56     13.92 o 
  -8   3   8      442.40      416.54     12.38 o 
  -7   3   8      310.02      289.24     13.10 o 
  -6   3   8      171.45      157.05      8.47 o 
  -5   3   8      571.28      592.14     16.34 o 
  -4   3   8      127.12      129.83     10.04 o 
  -3   3   8        1.63       -0.04      6.67 o 
  -2   3   8      211.19      210.31     11.56 o 
  -1   3   8       83.35       92.67      9.36 o 
   0   3   8       50.98       49.50      8.31 o 
   1   3   8      106.16      123.63     12.80 o 
   2   3   8       11.18       -4.42      8.53 o 
   3   3   8        7.89        6.77      7.87 o 
   4   3   8      152.77      147.62     13.53 o 
   5   3   8       92.82      125.91     23.30 o 
   6   3   8       74.06      114.69     23.48 o 
   7   3   8      585.02      598.47     26.97 o 
   8   3   8      329.38      339.12     23.87 o 
   9   3   8      577.95      531.77     27.78 o 
  10   3   8      526.68      481.68     27.09 o 
  11   3   8      528.80      546.50     29.43 o 
  12   3   8      125.79      121.08     20.19 o 
  13   3   8      166.17      198.09     16.04 o 
  14   3   8      267.14      278.02     24.80 o 
  15   3   8       37.10       78.27     15.01 o 
  16   3   8       40.09       46.09     17.32 o 
  17   3   8        9.46       21.63     16.87 o 
  18   3   8       95.40       93.73     29.85 o 
 -24   4   8       44.50       50.99     17.72 o 
 -23   4   8        0.05       13.09     14.15 o 
 -22   4   8       49.21       95.90     19.12 o 
 -21   4   8       64.49       48.54     11.46 o 
 -20   4   8       36.63       43.48     17.03 o 
 -19   4   8        0.01        9.72     11.27 o 
 -18   4   8      202.33      169.65     15.40 o 
 -17   4   8      187.25      208.09     18.13 o 
 -16   4   8      438.53      403.24     19.24 o 
 -15   4   8     1738.48     1568.34     28.82 o 
 -14   4   8        1.86       -2.37      6.16 o 
 -13   4   8       82.45       87.26      9.90 o 
 -12   4   8       39.13       47.80      8.94 o 
 -11   4   8        1.25       -2.96      6.79 o 
 -10   4   8       59.04       54.17      9.47 o 
  -9   4   8       27.14       37.08      8.60 o 
  -8   4   8      290.70      275.34     16.56 o 
  -7   4   8       27.02       23.30      9.71 o 
  -6   4   8      573.68      532.57     22.48 o 
  -5   4   8      246.73      239.50     16.59 o 
  -4   4   8      354.68      339.61     18.45 o 
  -3   4   8       37.20       29.86     11.08 o 
  -2   4   8        0.65       -3.66      7.54 o 
  -1   4   8       43.98       37.57      9.70 o 
   0   4   8       13.29       10.43      9.94 o 
   1   4   8       16.05       13.66      8.45 o 
   2   4   8       40.03       42.99     10.08 o 
   3   4   8       25.12       22.29      9.03 o 
   4   4   8       95.40      129.54     15.79 o 
   5   4   8       25.81        4.54     13.00 o 
   6   4   8      966.25      853.32     43.30 o 
   7   4   8       82.18       76.88     17.06 o 
   8   4   8      110.40      100.92     18.48 o 
   9   4   8      295.20      302.84     24.74 o 
  10   4   8      147.38      163.20     21.59 o 
  11   4   8      123.85      143.83     14.80 o 
  12   4   8       39.89       59.96     13.16 o 
  13   4   8      107.47      106.30     15.15 o 
  14   4   8        4.57       -1.30     14.90 o 
  15   4   8      166.39      164.71     21.26 o 
  16   4   8       48.78       56.52     19.51 o 
  17   4   8       59.60       61.74     20.03 o 
 -23   5   8       23.40       60.55     49.63 o 
 -22   5   8       26.20       51.72     17.09 o 
 -21   5   8        2.63       12.33     29.15 o 
 -20   5   8        9.79        5.80     13.22 o 
 -19   5   8        1.71       17.19     12.86 o 
 -18   5   8        0.89      -10.86     10.86 o 
 -17   5   8       12.51        0.53     10.97 o 
 -16   5   8       49.01       40.02     12.51 o 
 -15   5   8       49.46       51.57     12.24 o 
 -14   5   8      127.49      118.70     14.43 o 
 -13   5   8      160.13      198.63     16.09 o 
 -12   5   8        1.60        0.60      8.61 o 
 -11   5   8       93.90       94.26     11.09 o 
 -10   5   8       13.67        7.63      8.21 o 
  -9   5   8      170.07      177.04     17.10 o 
  -8   5   8      155.90      151.15     16.13 o 
  -7   5   8      361.95      345.39     20.22 o 
  -6   5   8       40.66       41.33     18.81 o 
  -5   5   8      591.73      553.12     23.65 o 
  -4   5   8       31.45       31.01     11.09 o 
  -3   5   8      236.89      241.01     18.06 o 
  -2   5   8      153.89      161.68     12.35 o 
  -1   5   8       29.59       24.01      9.85 o 
   0   5   8       80.17       80.50     10.96 o 
   1   5   8        2.16       10.23     11.03 o 
   2   5   8      100.53      136.94     12.47 o 
   3   5   8        0.01        8.72      8.83 o 
   4   5   8       12.57       13.87      8.32 o 
   5   5   8       20.57        4.19     11.17 o 
   6   5   8        5.69        8.71      8.16 o 
   7   5   8       66.65       50.21     13.08 o 
   8   5   8       43.87       31.11     27.88 o 
   9   5   8       60.41       76.76     13.84 o 
  10   5   8      227.81      226.13     17.99 o 
  11   5   8      204.37      229.30     19.76 o 
  12   5   8        0.41       -6.58     21.85 o 
  13   5   8       82.64       96.81     19.96 o 
  14   5   8       47.82       52.95     23.47 o 
  15   5   8       12.35       18.43     17.94 o 
  16   5   8       39.81       39.80     35.93 o 
 -21   6   8       15.02       47.36     38.87 o 
 -20   6   8        0.03       18.01     22.83 o 
 -19   6   8       16.58        8.98     23.37 o 
 -18   6   8        0.45      -15.64     15.64 o 
 -17   6   8       79.88       88.08     18.17 o 
 -16   6   8        2.88       15.29     13.76 o 
 -15   6   8        7.94       31.48     14.69 o 
 -14   6   8       75.79       69.67     17.43 o 
 -13   6   8        1.23        3.36     11.76 o 
 -12   6   8       46.28       67.10     15.13 o 
 -11   6   8       60.44       49.78     14.38 o 
 -10   6   8       29.30       30.56     13.16 o 
  -9   6   8      167.62      173.13     18.52 o 
  -8   6   8       35.41       27.95     12.29 o 
  -7   6   8      209.95      180.71     18.41 o 
  -6   6   8        0.67       10.29     11.08 o 
  -5   6   8       65.08       61.76     13.69 o 
  -4   6   8        2.17        1.24      9.42 o 
  -3   6   8       84.63      123.91     20.14 o 
  -2   6   8       64.51       83.77     21.19 o 
  -1   6   8        0.00       -1.42     15.07 o 
   0   6   8        6.00        8.00     25.45 o 
   1   6   8        5.45      -11.93     22.46 o 
   2   6   8       51.88       59.65     12.86 o 
   3   6   8        9.15        9.27     11.05 o 
   4   6   8       65.38      102.10     26.55 o 
   5   6   8       43.23       48.04     23.62 o 
   6   6   8       21.27       31.79     15.99 o 
   7   6   8        0.27       14.12     15.30 o 
   8   6   8        0.05        2.87     13.59 o 
   9   6   8        9.42        0.97     15.91 o 
  10   6   8        8.54        0.93     17.84 o 
  11   6   8        9.10       13.36     15.32 o 
  12   6   8       35.54       53.71     17.26 o 
  13   6   8       11.37        6.82     16.14 o 
  14   6   8       14.59       11.03     19.22 o 
 -18   7   8        9.58       16.02     35.36 o 
 -17   7   8        2.54       14.22     25.28 o 
 -16   7   8        8.72       32.60     20.60 o 
 -15   7   8       34.17       56.45     16.08 o 
 -14   7   8        0.00        6.28     13.32 o 
 -13   7   8       45.32       49.68     34.72 o 
 -12   7   8       25.42       57.77     17.81 o 
 -11   7   8       24.66       15.76     12.62 o 
 -10   7   8       27.44       29.36     19.84 o 
  -9   7   8      150.36      122.94     18.08 o 
  -8   7   8      196.56      220.63     24.80 o 
  -7   7   8      180.89      223.00     20.95 o 
  -6   7   8       37.20       50.26     13.79 o 
  -5   7   8      367.36      382.21     23.69 o 
  -4   7   8       71.02      107.50     18.03 o 
  -3   7   8        4.71       43.60     18.94 o 
  -2   7   8       34.35       38.80     17.94 o 
  -1   7   8        9.59       42.70     25.85 o 
   0   7   8       34.92       46.89     19.18 o 
   1   7   8       14.01       58.33     20.27 o 
   2   7   8        3.24       27.78     17.45 o 
   3   7   8        0.57        3.43     17.02 o 
   4   7   8       43.11       12.30     81.82 o 
   5   7   8       29.23       58.06     46.11 o 
   6   7   8       30.95       22.71     25.20 o 
   7   7   8      208.06      212.80     24.70 o 
   8   7   8      125.03      114.07     21.94 o 
   9   7   8      312.90      330.80     27.61 o 
  10   7   8      196.04      213.85     36.08 o 
  11   7   8      315.42      335.85     26.90 o 
 -14   8   8       14.64       28.67     58.89 o 
 -13   8   8      124.15      172.18     47.08 o 
 -12   8   8       35.41       30.93     17.38 o 
 -11   8   8        2.90       26.34     33.15 o 
 -10   8   8        4.78       26.63     14.14 o 
  -9   8   8        1.45       28.09     15.08 o 
  -8   8   8       25.46       45.12     23.10 o 
  -7   8   8        5.95       15.75     14.00 o 
  -6   8   8       19.19       19.80     26.94 o 
  -5   8   8       94.73      138.00     27.40 o 
  -4   8   8       14.05       47.09     22.72 o 
  -3   8   8       14.71       40.47     23.33 o 
  -2   8   8        3.38       36.51     21.57 o 
  -1   8   8        9.31       65.64     44.71 o 
   0   8   8       13.67       40.08     22.35 o 
   1   8   8       16.80       79.28     43.71 o 
   2   8   8        1.12       31.98     21.42 o 
   3   8   8        6.88       89.86     41.78 o 
   4   8   8        5.94       90.89     37.78 o 
   5   8   8       21.31      120.52     38.82 o 
   6   8   8      244.08      350.76     53.78 o 
   7   8   8       37.07      170.90     38.89 o 
  -6   9   8        6.05       42.85     54.67 o 
  -5   9   8      293.35      349.69     54.41 o 
  -4   9   8       15.39       51.89     27.02 o 
  -3   9   8      114.91      156.99     47.04 o 
  -2   9   8       49.33       83.10     35.52 o 
  -1   9   8        5.42       56.23     41.71 o 
 -26   1   9       11.47       57.71     22.15 o 
 -25   1   9       19.03       24.71     15.68 o 
 -24   1   9       63.76       72.41     17.94 o 
 -23   1   9      308.28      390.66     22.44 o 
 -22   1   9      233.83      268.83     25.06 o 
 -21   1   9      229.87      240.20     17.92 o 
 -20   1   9       11.19       25.79      9.97 o 
 -19   1   9        9.81        1.91      8.12 o 
 -18   1   9        4.89       -6.44      6.44 o 
 -17   1   9        1.79        1.32      7.45 o 
 -16   1   9        3.19       -6.32      6.32 o 
 -15   1   9      135.37      122.42     12.73 o 
 -14   1   9       24.25       22.29      8.54 o 
 -13   1   9       44.24       56.38      9.89 o 
 -12   1   9       29.94       19.67      8.27 o 
 -11   1   9        9.77        4.69      6.85 o 
 -10   1   9      339.05      323.75     15.15 o 
  -9   1   9      720.29      647.51     17.23 o 
  -8   1   9     1536.92     1489.45     24.82 o 
  -7   1   9     1835.87     1686.43     26.40 o 
  -6   1   9      550.03      524.56     13.11 o 
  -5   1   9      863.66      824.81     15.75 o 
  -4   1   9      739.85      672.64     15.59 o 
  -3   1   9     1816.98     1742.63     24.65 o 
  -2   1   9      639.27      589.54     15.80 o 
  -1   1   9       59.21       64.91      7.44 o 
   0   1   9        4.28        3.01      5.85 o 
   1   1   9      105.50      129.35     13.89 o 
   2   1   9       89.53      125.96     16.87 o 
   3   1   9        9.27       -2.12     12.25 o 
   4   1   9        0.50       -5.81      9.05 o 
   5   1   9        8.73       -4.52     19.04 o 
   6   1   9      138.73      130.58     24.29 o 
   7   1   9       80.80      103.18     23.94 o 
   8   1   9      252.54      216.26     42.22 o 
   9   1   9      113.48      108.79     17.38 o 
  10   1   9      368.66      370.58     24.76 o 
  11   1   9      127.90      124.77     21.81 o 
  12   1   9       34.09       46.50     16.96 o 
  13   1   9        8.73       10.98     15.38 o 
  14   1   9      178.20      198.78     23.30 o 
  15   1   9       27.91       31.52     17.91 o 
  16   1   9      181.19      192.56     37.23 o 
  17   1   9        9.74       34.25     30.79 o 
  18   1   9       38.81       61.09     18.70 o 
 -26   2   9       63.31       93.58     20.72 o 
 -25   2   9       17.66       49.20     16.88 o 
 -24   2   9        2.05       14.79     13.54 o 
 -23   2   9       90.19       88.44     19.83 o 
 -22   2   9       37.34       49.96     19.71 o 
 -21   2   9       44.24       58.99     13.47 o 
 -20   2   9      138.31      156.13     15.82 o 
 -19   2   9       27.08        9.16      9.53 o 
 -18   2   9       42.34       26.67     11.50 o 
 -17   2   9      144.45      114.27     10.82 o 
 -16   2   9      653.99      566.63     20.31 o 
 -15   2   9     1105.62      859.36     20.78 o 
 -14   2   9      523.14      428.95     18.90 o 
 -13   2   9       59.03       25.73      8.80 o 
 -12   2   9       18.83       15.37      8.03 o 
 -11   2   9       72.19       50.25      9.26 o 
 -10   2   9      744.90      631.62     19.94 o 
  -9   2   9       39.00       45.62      8.80 o 
  -8   2   9     1023.70      967.59     23.16 o 
  -7   2   9        4.33       -6.39      6.39 o 
  -6   2   9      106.25      105.89      9.72 o 
  -5   2   9       27.95       28.04      6.53 o 
  -4   2   9       16.84        9.84      5.55 o 
  -3   2   9        0.00       -4.64      4.64 o 
  -2   2   9      250.02      240.69     10.43 o 
  -1   2   9      337.57      323.17     14.07 o 
   0   2   9        1.09       -0.34      6.75 o 
   1   2   9       15.81        7.38      9.12 o 
   2   2   9        2.40       -3.08      7.31 o 
   3   2   9      758.42      692.27     23.64 o 
   4   2   9     1047.08      858.91     39.57 o 
   5   2   9     1166.08     1018.34     43.09 o 
   6   2   9        9.68       -2.23     17.55 o 
   7   2   9      992.48      854.45     42.99 o 
   8   2   9       18.26       45.64     22.11 o 
   9   2   9      228.74      220.27     21.50 o 
  10   2   9       39.38       42.58     16.79 o 
  11   2   9        0.67        8.34     15.09 o 
  12   2   9       96.58      115.69     20.03 o 
  13   2   9       10.91       19.13     18.87 o 
  14   2   9        3.34       16.81     16.86 o 
  15   2   9        8.21       19.40     18.55 o 
  16   2   9       85.42       99.20     21.79 o 
  17   2   9      244.75      260.56     23.79 o 
  18   2   9       45.41      115.82     40.76 o 
 -25   3   9       18.36       32.32     21.13 o 
 -24   3   9       36.03       62.71     14.02 o 
 -23   3   9      115.34      156.94     17.18 o 
 -22   3   9      206.64      236.59     23.97 o 
 -21   3   9       96.95       82.95     14.29 o 
 -20   3   9        3.69       14.07      9.56 o 
 -19   3   9       10.77        4.46      8.94 o 
 -18   3   9        4.15        3.18     13.46 o 
 -17   3   9        1.71        1.34      8.40 o 
 -16   3   9       35.91       33.12      8.24 o 
 -15   3   9       71.19       57.56     10.47 o 
 -14   3   9       96.25       89.34      9.86 o 
 -13   3   9       10.23        7.60      8.14 o 
 -12   3   9       25.76       27.86      8.64 o 
 -11   3   9       62.99       66.83     10.61 o 
 -10   3   9      212.72      184.27     17.23 o 
  -9   3   9      309.98      311.94     17.59 o 
  -8   3   9      805.10      750.04     20.73 o 
  -7   3   9      905.29      826.42     23.06 o 
  -6   3   9      483.42      429.50     20.64 o 
  -5   3   9      386.23      369.55     19.27 o 
  -4   3   9      969.59      912.70     25.27 o 
  -3   3   9     1833.57     1715.20     34.00 o 
  -2   3   9      364.87      349.61     16.93 o 
  -1   3   9       11.83        0.90      7.12 o 
   0   3   9       16.92        8.35      8.71 o 
   1   3   9      143.52      152.96     13.59 o 
   2   3   9        6.10       -0.67     13.08 o 
   3   3   9        5.93        8.77      7.90 o 
   4   3   9       42.09       32.23     17.16 o 
   5   3   9        5.64        5.34     18.18 o 
   6   3   9       34.52       55.10     31.52 o 
   7   3   9       20.06        9.32     20.45 o 
   8   3   9       56.74       44.76     23.42 o 
   9   3   9        6.78       10.62     14.68 o 
  10   3   9      164.54      170.46     21.38 o 
  11   3   9       71.18       79.23     18.69 o 
  12   3   9       23.68       37.43     17.72 o 
  13   3   9        6.41       14.69     20.41 o 
  14   3   9      185.69      233.01     26.81 o 
  15   3   9        0.33       -1.90     14.86 o 
  16   3   9      106.20      126.10     20.71 o 
  17   3   9        2.86       21.43     22.14 o 
 -24   4   9        1.61        7.67     20.93 o 
 -23   4   9        1.11       19.46     30.68 o 
 -22   4   9       21.55       30.30     23.14 o 
 -21   4   9        0.18      -11.31     22.83 o 
 -20   4   9        5.29        5.01     14.20 o 
 -19   4   9        0.01       -1.60     12.75 o 
 -18   4   9        0.30       -7.85     20.22 o 
 -17   4   9       36.55       42.38     14.99 o 
 -16   4   9       17.04       21.17     14.18 o 
 -15   4   9       17.33       -1.16     11.19 o 
 -14   4   9        0.50       -2.44     14.40 o 
 -13   4   9        2.00        3.11      8.74 o 
 -12   4   9        4.61        7.20     10.98 o 
 -11   4   9       67.98       43.92     16.66 o 
 -10   4   9       24.84       17.39     10.72 o 
  -9   4   9      126.07      131.56     15.54 o 
  -8   4   9       24.81       15.27      9.71 o 
  -7   4   9       89.50       89.14     13.76 o 
  -6   4   9        7.25       -6.42      8.53 o 
  -5   4   9        7.69       12.18      9.21 o 
  -4   4   9       82.96       63.40     12.15 o 
  -3   4   9       81.06       68.01     11.58 o 
  -2   4   9        3.24        9.81      8.27 o 
  -1   4   9        0.39        2.11      7.58 o 
   0   4   9        3.56       -3.00     10.76 o 
   1   4   9        5.08        6.60      9.21 o 
   2   4   9        5.51       15.43      9.13 o 
   3   4   9       77.96       86.67     11.91 o 
   4   4   9        5.52        5.56     13.81 o 
   5   4   9        5.64        7.64      8.13 o 
   6   4   9        0.21        9.32     20.35 o 
   7   4   9        1.78      -19.10     19.10 o 
   8   4   9        0.40       -0.82     21.25 o 
   9   4   9       41.19       54.90     25.43 o 
  10   4   9       43.38       95.04     35.39 o 
  11   4   9       12.56       26.72     17.27 o 
  12   4   9       20.33       25.04     17.71 o 
  13   4   9        3.29       -1.05     40.82 o 
  14   4   9        7.50        2.13     16.06 o 
  15   4   9        3.60       11.97     16.85 o 
  16   4   9       14.56       31.78     19.89 o 
 -22   5   9      107.70      141.48     22.24 o 
 -21   5   9      138.26      142.52     28.41 o 
 -20   5   9        1.36       -0.64     22.43 o 
 -19   5   9        0.71        5.60     12.21 o 
 -18   5   9        0.55        3.88     11.23 o 
 -17   5   9        0.12      -10.55     10.55 o 
 -16   5   9        2.60        0.38     13.07 o 
 -15   5   9       20.94       47.79     15.31 o 
 -14   5   9        0.17       -8.03     11.22 o 
 -13   5   9       12.55      -11.07     11.07 o 
 -12   5   9       31.45       36.01     13.41 o 
 -11   5   9        0.29        6.81     10.54 o 
 -10   5   9      150.87      158.46     19.10 o 
  -9   5   9      451.43      430.36     23.49 o 
  -8   5   9      855.98      851.54     30.31 o 
  -7   5   9     1069.41      925.88     31.03 o 
  -6   5   9      424.53      426.74     23.14 o 
  -5   5   9      699.40      643.34     25.98 o 
  -4   5   9      250.73      247.61     18.32 o 
  -3   5   9      668.35      679.39     26.16 o 
  -2   5   9      180.50      176.83     16.66 o 
  -1   5   9       32.14       23.99     13.61 o 
   0   5   9        2.56       16.14     12.45 o 
   1   5   9       46.19       45.71     12.79 o 
   2   5   9       26.38       22.89     12.45 o 
   3   5   9        8.70       -1.74     13.66 o 
   4   5   9        0.24        8.94     19.52 o 
   5   5   9        3.83       12.88     21.37 o 
   6   5   9       45.45       47.13     14.53 o 
   7   5   9       70.96       45.27     18.75 o 
   8   5   9      175.72      155.58     24.10 o 
   9   5   9      145.73      150.66     30.63 o 
  10   5   9      216.84      240.36     21.51 o 
  11   5   9      105.56      152.56     26.34 o 
  12   5   9       45.12       33.34     18.18 o 
  13   5   9       10.40       11.22     16.94 o 
  14   5   9       96.84      105.12     20.98 o 
 -20   6   9       30.13       38.37     27.34 o 
 -19   6   9       19.70       39.27     31.48 o 
 -18   6   9        7.77       48.54     16.40 o 
 -17   6   9       75.40       63.23     17.62 o 
 -16   6   9      169.02      195.60     23.39 o 
 -15   6   9      549.98      494.06     28.03 o 
 -14   6   9      329.24      341.37     24.54 o 
 -13   6   9      102.63      127.24     18.43 o 
 -12   6   9        3.10        8.89     12.31 o 
 -11   6   9       47.42       62.64     15.28 o 
 -10   6   9      173.77      156.65     18.64 o 
  -9   6   9        7.62       11.61     11.02 o 
  -8   6   9      222.07      249.15     21.48 o 
  -7   6   9        3.85        9.15     15.53 o 
  -6   6   9       44.56       44.53     13.26 o 
  -5   6   9       13.31       36.05     14.49 o 
  -4   6   9       21.91       38.56     12.72 o 
  -3   6   9        8.35        6.41     14.87 o 
  -2   6   9       21.23       59.30     17.96 o 
  -1   6   9      122.32      155.50     21.99 o 
   0   6   9        3.50       10.12     15.72 o 
   1   6   9       25.44       35.04     11.91 o 
   2   6   9        9.77        5.78     10.94 o 
   3   6   9      170.86      191.74     20.00 o 
   4   6   9      422.78      394.35     24.47 o 
   5   6   9      432.70      396.38     24.92 o 
   6   6   9        9.98       -6.69     14.73 o 
   7   6   9      395.07      361.29     24.76 o 
   8   6   9        0.87       -7.91     15.57 o 
   9   6   9      161.09      129.82     20.80 o 
  10   6   9       48.37       32.84     26.46 o 
  11   6   9       11.87       36.29     16.78 o 
  12   6   9       27.84       37.40     16.62 o 
 -17   7   9        0.01       26.42     15.18 o 
 -16   7   9       36.75       53.96     23.86 o 
 -15   7   9        3.19       21.98     14.33 o 
 -14   7   9       56.08       61.59     30.82 o 
 -13   7   9        0.07       18.59     19.68 o 
 -12   7   9        0.62       -4.65     12.29 o 
 -11   7   9       74.00       92.24     17.70 o 
 -10   7   9       51.40       49.00     34.07 o 
  -9   7   9       64.07       58.83     24.46 o 
  -8   7   9      154.86      148.77     24.35 o 
  -7   7   9      159.01      162.04     28.87 o 
  -6   7   9      232.48      244.26     21.78 o 
  -5   7   9       82.93       98.06     17.29 o 
  -4   7   9      464.66      484.74     33.25 o 
  -3   7   9      710.22      712.06     43.48 o 
  -2   7   9       64.96       61.04     21.32 o 
  -1   7   9        0.41       11.51     16.70 o 
   0   7   9       13.46       49.94     18.81 o 
   1   7   9       56.68       84.17     21.44 o 
   2   7   9        9.20       58.37     35.19 o 
   3   7   9       11.78       57.71     35.33 o 
   4   7   9       48.00       43.08     73.67 o 
   5   7   9        2.68        4.15     25.74 o 
   6   7   9        6.40        2.66     18.52 o 
   7   7   9        0.15        4.96     26.15 o 
   8   7   9        2.60       35.25     22.38 o 
   9   7   9        6.18       37.83     32.17 o 
 -13   8   9        0.54       -1.24     32.43 o 
 -12   8   9        0.56       18.12     18.92 o 
 -11   8   9       79.13       99.38     28.98 o 
 -10   8   9       21.87       13.59     15.20 o 
  -9   8   9      114.79      105.52     19.17 o 
  -8   8   9       29.70       39.60     15.07 o 
  -7   8   9      109.32      141.96     42.47 o 
  -6   8   9        9.47       30.09     22.98 o 
  -5   8   9        2.54       60.31     24.37 o 
  -4   8   9       62.63       80.97     24.18 o 
  -3   8   9       56.53      127.01     34.37 o 
  -2   8   9        0.40       32.48     46.15 o 
  -1   8   9        0.83       58.49     22.74 o 
   0   8   9        5.61       60.24     22.76 o 
   1   8   9       10.71       49.26     29.59 o 
   2   8   9        1.21       81.41     38.15 o 
   3   8   9       61.76      182.38     46.15 o 
   4   8   9       13.55      139.19     42.15 o 
   5   8   9        0.71      135.86     38.52 o 
 -26   0  10       34.64       69.93     28.30 o 
 -25   0  10       25.75       55.19     26.45 o 
 -24   0  10       39.03       41.55     18.52 o 
 -23   0  10       14.16       26.42     17.02 o 
 -22   0  10      435.26      429.76     32.78 o 
 -21   0  10      150.73      159.35     23.22 o 
 -20   0  10        0.97       -5.86     12.41 o 
 -19   0  10       15.35       18.37     14.01 o 
 -18   0  10       15.73       -0.06     12.12 o 
 -17   0  10        1.22       -2.82     14.93 o 
 -16   0  10      273.29      258.18     23.69 o 
 -15   0  10      349.61      319.01     24.66 o 
 -14   0  10      847.40      623.97     29.76 o 
 -13   0  10        8.48       19.52     11.07 o 
 -12   0  10      542.34      331.24     19.38 o 
 -11   0  10      415.35      369.96     24.75 o 
 -10   0  10      203.49      181.96     41.52 o 
  -9   0  10      384.78      328.63     22.52 o 
  -8   0  10      551.56      514.09     27.15 o 
  -7   0  10      279.64      252.70     16.78 o 
  -6   0  10      413.63      373.29     19.29 o 
  -5   0  10      236.27      259.23     16.60 o 
  -4   0  10       88.87       62.51     12.08 o 
  -3   0  10     1617.10     1398.93     38.62 o 
  -2   0  10      256.29      282.18     35.52 o 
  -1   0  10       63.34       51.01     12.50 o 
   0   0  10       24.12      -24.08     24.52 o 
   1   0  10       25.93       16.37     26.22 o 
   2   0  10       11.50       -2.22     24.08 o 
   3   0  10       49.16       -5.56     24.52 o 
   4   0  10     2583.80     2333.51     90.52 o 
   5   0  10      258.09      248.23     40.89 o 
   6   0  10     1773.64     1524.80     77.11 o 
   7   0  10      143.71      135.19     37.71 o 
   8   0  10       10.23       -2.07     29.19 o 
   9   0  10        1.19        4.89     31.26 o 
  10   0  10       34.95       40.67     34.82 o 
  11   0  10       52.14       36.08     35.93 o 
  12   0  10       13.64       42.59     36.67 o 
  13   0  10      105.77       74.60     43.85 o 
  14   0  10       41.44       88.30     43.78 o 
  15   0  10       96.76      132.89     49.19 o 
  16   0  10       33.05       50.00     41.78 o 
  17   0  10      178.99      186.97     55.19 o 
 -26   1  10        1.35       18.54     14.89 o 
 -25   1  10        4.09       16.52     12.80 o 
 -24   1  10        0.19       18.59     11.65 o 
 -23   1  10       17.03       14.02     11.06 o 
 -22   1  10      812.11      824.75     28.18 o 
 -21   1  10        1.58       13.37     10.50 o 
 -20   1  10      253.39      284.74     18.79 o 
 -19   1  10       19.78       24.03      9.86 o 
 -18   1  10       12.47       27.10     10.16 o 
 -17   1  10        0.00       -8.49      8.49 o 
 -16   1  10       12.76       23.50      9.89 o 
 -15   1  10       16.97       18.44      9.46 o 
 -14   1  10        3.01        2.55      8.13 o 
 -13   1  10       47.73       51.61      9.97 o 
 -12   1  10      142.02      152.45     20.04 o 
 -11   1  10      102.23       98.05     11.38 o 
 -10   1  10      145.93      162.89     12.76 o 
  -9   1  10      490.61      423.17     18.93 o 
  -8   1  10     1139.27     1044.33     21.95 o 
  -7   1  10     1483.45     1349.36     22.33 o 
  -6   1  10     1322.05     1215.66     19.98 o 
  -5   1  10      913.34      798.88     17.81 o 
  -4   1  10     4494.94     4127.08     42.98 o 
  -3   1  10      245.08      258.72     11.79 o 
  -2   1  10      361.32      360.82     13.90 o 
  -1   1  10      672.84      640.29     33.83 o 
   0   1  10       31.00       39.42     10.87 o 
   1   1  10      178.83      190.01     21.23 o 
   2   1  10       27.11        4.96     10.02 o 
   3   1  10        2.33       -6.39      8.44 o 
   4   1  10      206.30      184.86     25.35 o 
   5   1  10       30.46       12.85     19.93 o 
   6   1  10        0.42       -7.18     18.10 o 
   7   1  10       40.32       39.77     25.08 o 
   8   1  10        5.31        3.81     21.24 o 
   9   1  10        4.67        4.23     22.40 o 
  10   1  10       22.47       23.54     23.65 o 
  11   1  10        3.52       21.96     23.76 o 
  12   1  10        7.55       -8.21     24.56 o 
  13   1  10        1.99       42.86     17.33 o 
  14   1  10      175.80      186.57     38.82 o 
  15   1  10        1.09       12.10     27.62 o 
  16   1  10       32.82       25.29     29.31 o 
  17   1  10       41.96       97.77     34.13 o 
 -25   2  10       12.47       43.17     16.26 o 
 -24   2  10        8.06       35.38     12.22 o 
 -23   2  10        0.18       13.39     11.30 o 
 -22   2  10        0.36       17.29     10.62 o 
 -21   2  10        0.90       -8.92     16.40 o 
 -20   2  10        1.32       -3.42      9.98 o 
 -19   2  10        1.37        9.89     10.20 o 
 -18   2  10        1.64      -13.81     13.81 o 
 -17   2  10        4.86        2.41      9.25 o 
 -16   2  10        0.27        7.34      9.02 o 
 -15   2  10        9.77        5.90      8.75 o 
 -14   2  10        6.47        4.58      8.29 o 
 -13   2  10        7.50       -5.71      8.84 o 
 -12   2  10        0.01       -2.13      7.19 o 
 -11   2  10        2.14        7.24      7.56 o 
 -10   2  10        0.12       -0.40      6.78 o 
  -9   2  10       16.50       10.93      7.48 o 
  -8   2  10        3.13        2.50      6.54 o 
  -7   2  10       21.27       20.57      7.82 o 
  -6   2  10        1.17       -5.97      9.27 o 
  -5   2  10       24.88       13.12      6.73 o 
  -4   2  10       12.37       17.10      6.78 o 
  -3   2  10        1.73       -0.67      5.57 o 
  -2   2  10        0.09       -3.92      6.73 o 
  -1   2  10       16.87        5.80      8.85 o 
   0   2  10        1.26       -8.09      8.09 o 
   1   2  10        0.32       -3.91      8.80 o 
   2   2  10        2.27       10.28      7.78 o 
   3   2  10        4.51        5.35      9.04 o 
   4   2  10        9.67        7.85     17.38 o 
   5   2  10        1.73      -17.63     28.37 o 
   6   2  10        1.85       12.15     20.02 o 
   7   2  10       34.24       35.89     51.19 o 
   8   2  10        0.00      -12.09     21.09 o 
   9   2  10        8.89        7.68     22.53 o 
  10   2  10       16.11       37.93     24.46 o 
  11   2  10        3.26       -6.05     23.12 o 
  12   2  10       18.53       25.63     25.60 o 
  13   2  10        0.35       16.61     25.15 o 
  14   2  10        2.85       29.33     18.42 o 
  15   2  10        0.02       37.95     31.13 o 
  16   2  10        2.36        4.08     39.82 o 
  17   2  10        0.91       -6.44     45.78 o 
 -24   3  10        2.92       26.92     14.47 o 
 -23   3  10        3.31        8.72     11.86 o 
 -22   3  10      647.24      614.42     26.14 o 
 -21   3  10        7.34        6.41     10.59 o 
 -20   3  10      198.95      190.78     17.60 o 
 -19   3  10        0.03       -3.76     14.16 o 
 -18   3  10        6.59       13.91     11.11 o 
 -17   3  10        0.23       11.30      9.35 o 
 -16   3  10        0.02       -5.29      8.55 o 
 -15   3  10       14.05       16.20      9.17 o 
 -14   3  10       53.97       61.02     11.26 o 
 -13   3  10       42.27       56.91     10.62 o 
 -12   3  10      109.47      101.94     11.98 o 
 -11   3  10       60.06       38.26      9.31 o 
 -10   3  10      102.23      133.04     22.00 o 
  -9   3  10      508.48      482.18     23.43 o 
  -8   3  10     1276.95     1235.38     34.88 o 
  -7   3  10     1520.37     1398.07     36.71 o 
  -6   3  10     1943.57     1790.78     41.13 o 
  -5   3  10      390.49      358.49     18.57 o 
  -4   3  10     3790.99     3534.45     52.57 o 
  -3   3  10       78.70       90.71     12.23 o 
  -2   3  10      349.87      357.99     18.27 o 
  -1   3  10      472.91      428.32     20.24 o 
   0   3  10        1.44        1.55      8.59 o 
   1   3  10      169.63      150.29     14.37 o 
   2   3  10       62.58       37.75     11.21 o 
   3   3  10       10.35       17.93     16.47 o 
   4   3  10      149.61      127.13     22.58 o 
   5   3  10       40.13       33.12     20.57 o 
   6   3  10       15.51       23.95     21.71 o 
   7   3  10       27.69       25.60     22.28 o 
   8   3  10        0.11      -13.12     20.06 o 
   9   3  10        6.78       -9.44     21.73 o 
  10   3  10       30.03       36.80     24.63 o 
  11   3  10       18.37       34.98     26.54 o 
  12   3  10        7.27       19.10     26.80 o 
  13   3  10       10.29      -14.17     25.53 o 
  14   3  10      105.92      125.27     41.11 o 
  15   3  10        0.18       29.46     29.47 o 
  16   3  10       20.36       20.72     30.58 o 
 -23   4  10       17.59       36.55     37.34 o 
 -22   4  10      239.25      248.58     26.32 o 
 -21   4  10      124.01      120.38     20.05 o 
 -20   4  10        3.51       12.19     19.07 o 
 -19   4  10        4.48       -9.65     19.84 o 
 -18   4  10       10.61       19.48     14.47 o 
 -17   4  10        0.12       -1.33     12.34 o 
 -16   4  10      173.79      153.51     20.10 o 
 -15   4  10      196.27      159.40     32.03 o 
 -14   4  10      711.29      642.77     29.15 o 
 -13   4  10        4.90        2.40     11.78 o 
 -12   4  10      609.20      500.48     25.81 o 
 -11   4  10      233.35      260.95     41.14 o 
 -10   4  10       98.85      117.44     16.01 o 
  -9   4  10      190.35      189.20     22.11 o 
  -8   4  10      221.75      214.14     18.96 o 
  -7   4  10      134.33      124.77     15.74 o 
  -6   4  10      283.56      296.52     19.81 o 
  -5   4  10       28.44       39.10     11.80 o 
  -4   4  10      116.79      135.08     15.53 o 
  -3   4  10      431.93      414.56     22.82 o 
  -2   4  10       58.25       71.33     12.02 o 
  -1   4  10       80.99       99.57     17.34 o 
   0   4  10       39.25       27.84     11.95 o 
   1   4  10       61.16       72.84     13.72 o 
   2   4  10       20.00       26.24     10.97 o 
   3   4  10       41.90       42.63     22.44 o 
   4   4  10     1816.70     1467.28     81.16 o 
   5   4  10      104.75       53.51     35.19 o 
   6   4  10     1251.29     1123.23     50.00 o 
   7   4  10      148.00      109.93     26.65 o 
   8   4  10        3.33       -0.10     22.18 o 
   9   4  10        3.78       -9.96     30.59 o 
  10   4  10       48.58       27.91     27.70 o 
  11   4  10       11.13       21.02     28.35 o 
  12   4  10       20.12       43.96     30.57 o 
  13   4  10       99.76      117.03     34.47 o 
  14   4  10       10.97       27.29     47.30 o 
 -22   5  10      405.30      463.36     42.83 o 
 -21   5  10        0.03       -1.28     38.35 o 
 -20   5  10       89.27       98.85     28.73 o 
 -19   5  10       42.03       35.14     14.05 o 
 -18   5  10        5.71       22.11     13.30 o 
 -17   5  10        0.74        4.94     13.64 o 
 -16   5  10       24.86       31.34     15.11 o 
 -15   5  10        1.82       17.53     13.64 o 
 -14   5  10       52.83       50.31     15.33 o 
 -13   5  10        1.93       -0.80     11.72 o 
 -12   5  10       17.46       13.72     11.90 o 
 -11   5  10       25.35       29.06     13.72 o 
 -10   5  10       92.87       80.82     15.67 o 
  -9   5  10      112.60      113.55     16.61 o 
  -8   5  10      351.42      334.03     22.83 o 
  -7   5  10      391.09      381.96     31.79 o 
  -6   5  10      336.74      307.17     34.41 o 
  -5   5  10      654.24      628.29     26.84 o 
  -4   5  10     2304.85     2086.94     46.70 o 
  -3   5  10      224.04      256.28     18.80 o 
  -2   5  10      224.04      233.04     18.06 o 
  -1   5  10      322.00      307.69     22.04 o 
   0   5  10      114.32      131.64     33.54 o 
   1   5  10       56.89       51.59     21.40 o 
   2   5  10        5.13       19.39     21.44 o 
   3   5  10       15.63       12.07     27.22 o 
   4   5  10       72.59       49.56     24.64 o 
   5   5  10       12.92       18.95     21.77 o 
   6   5  10       10.50       43.45     24.17 o 
   7   5  10        3.97       25.99     22.83 o 
   8   5  10       19.53       28.70     19.97 o 
   9   5  10       23.89       23.94     26.62 o 
  10   5  10        2.35      -18.87     26.30 o 
  11   5  10        1.08        5.57     28.50 o 
  12   5  10        4.36       11.50     28.93 o 
  13   5  10        2.33       29.34     18.62 o 
 -19   6  10        3.24       11.73     39.63 o 
 -18   6  10        1.99       10.36     27.81 o 
 -17   6  10       17.82       35.71     16.31 o 
 -16   6  10        1.75       21.73     14.58 o 
 -15   6  10       29.80       25.53     14.11 o 
 -14   6  10       21.63       72.37     16.23 o 
 -13   6  10       18.50       30.01     14.07 o 
 -12   6  10        0.04       -4.44     12.55 o 
 -11   6  10       24.10       28.75     22.61 o 
 -10   6  10        1.28        7.93     12.06 o 
  -9   6  10       40.22       34.50     17.08 o 
  -8   6  10        6.48       14.35     11.36 o 
  -7   6  10       62.12       76.38     15.39 o 
  -6   6  10        1.95       14.30     11.45 o 
  -5   6  10       76.09      110.10     16.59 o 
  -4   6  10       11.05        3.51     11.20 o 
  -3   6  10        1.44       22.85     16.96 o 
  -2   6  10        0.02       20.94     18.45 o 
  -1   6  10       39.26       70.33     18.49 o 
   0   6  10       10.00       30.18     23.74 o 
   1   6  10        0.04       10.87     23.24 o 
   2   6  10       10.68       -8.77     23.78 o 
   3   6  10       26.67       65.38     26.37 o 
   4   6  10       15.91       35.53     43.11 o 
   5   6  10        0.44       23.95     25.50 o 
   6   6  10        2.07       15.30     23.74 o 
   7   6  10      107.07       91.59     29.88 o 
   8   6  10        0.19       19.52     24.25 o 
   9   6  10       29.97       48.89     17.36 o 
  10   6  10       60.26       77.14     19.00 o 
  11   6  10       11.06       33.33     22.24 o 
 -16   7  10        2.32       13.11     34.24 o 
 -15   7  10        0.00       41.60     15.86 o 
 -14   7  10       24.90       38.32     16.93 o 
 -13   7  10       30.68       43.90     15.28 o 
 -12   7  10       23.54       36.46     15.57 o 
 -11   7  10       27.21       59.32     16.34 o 
 -10   7  10       37.92       42.39     15.55 o 
  -9   7  10      225.80      232.77     23.09 o 
  -8   7  10      516.20      550.45     43.64 o 
  -7   7  10      544.17      568.25     42.81 o 
  -6   7  10      992.51      886.83     34.38 o 
  -5   7  10       75.22      147.14     23.50 o 
  -4   7  10     1080.71     1110.32     47.30 o 
  -3   7  10        0.18       37.77     19.45 o 
  -2   7  10       90.24       93.09     22.50 o 
  -1   7  10      112.30      188.25     26.50 o 
   0   7  10       17.35       62.50     19.88 o 
   1   7  10       55.88      116.00     41.34 o 
   2   7  10       39.89      101.04     39.63 o 
   3   7  10        5.61       16.37     30.00 o 
   4   7  10       44.83       39.08     46.33 o 
   5   7  10       22.53        4.59     22.16 o 
   6   7  10       11.95       26.67     19.35 o 
   7   7  10        8.13       29.06     33.11 o 
 -11   8  10       28.27       65.93     18.22 o 
 -10   8  10       22.73       52.43     16.53 o 
  -9   8  10       57.80       49.23     23.74 o 
  -8   8  10       52.28       49.33     23.26 o 
  -7   8  10       26.71       57.76     19.00 o 
  -6   8  10      104.11      132.97     27.13 o 
  -5   8  10       18.39       64.70     35.93 o 
  -4   8  10       52.36      110.11     25.63 o 
  -3   8  10      116.98      160.85     28.31 o 
  -2   8  10        3.10       50.95     42.26 o 
  -1   8  10       54.66      111.62     26.23 o 
   0   8  10       35.10       84.52     42.74 o 
   1   8  10       29.78      168.08     46.15 o 
   2   8  10       23.15       75.48     38.45 o 
 -25   1  11      194.23      210.51     19.55 o 
 -24   1  11        8.92       16.89     11.70 o 
 -23   1  11      268.13      320.95     22.15 o 
 -22   1  11       57.66       74.32     14.17 o 
 -21   1  11      481.30      481.85     23.57 o 
 -20   1  11      113.28      156.37     15.90 o 
 -19   1  11        1.30       -5.84      8.79 o 
 -18   1  11       23.76       29.08     15.47 o 
 -17   1  11        2.36        6.04     10.14 o 
 -16   1  11       11.00       -1.15      9.46 o 
 -15   1  11       48.63       33.46     10.76 o 
 -14   1  11       96.09       67.62     11.57 o 
 -13   1  11      216.76      219.17     16.65 o 
 -12   1  11       81.89       65.35     10.74 o 
 -11   1  11      495.47      450.16     18.61 o 
 -10   1  11      262.70      243.84     16.34 o 
  -9   1  11      250.08      236.66     15.92 o 
  -8   1  11      528.65      507.30     18.84 o 
  -7   1  11     1359.72     1200.10     29.48 o 
  -6   1  11      311.63      317.70     12.17 o 
  -5   1  11     3528.36     3206.58     35.28 o 
  -4   1  11      432.17      392.34     14.33 o 
  -3   1  11     2289.53     2095.49     29.91 o 
  -2   1  11      287.57      326.75     14.12 o 
  -1   1  11       43.95       26.38      8.81 o 
   0   1  11       35.76       18.74     11.19 o 
   1   1  11      123.58      125.77     15.53 o 
   2   1  11      126.42      112.94     15.14 o 
   3   1  11      169.83      181.12     26.34 o 
   4   1  11       89.69       50.14     21.59 o 
   5   1  11      118.61      128.56     25.49 o 
   6   1  11        1.25       -1.48     20.24 o 
   7   1  11       37.57       42.49     24.96 o 
   8   1  11       94.78       61.81     25.03 o 
   9   1  11      208.10      218.09     33.67 o 
  10   1  11        5.88       19.37     24.77 o 
  11   1  11       52.70       51.07     28.48 o 
  12   1  11        2.46       18.41     27.81 o 
  13   1  11       12.87       11.39     28.37 o 
  14   1  11       62.68       67.72     32.96 o 
  15   1  11        2.14       26.88     30.82 o 
 -25   2  11       41.38       69.70     15.85 o 
 -24   2  11       12.36       26.68     12.64 o 
 -23   2  11      116.31      121.84     16.29 o 
 -22   2  11      264.53      339.45     21.88 o 
 -21   2  11      135.56      126.55     17.70 o 
 -20   2  11        2.85       -6.87     10.81 o 
 -19   2  11       30.89       20.33     11.86 o 
 -18   2  11        5.56        2.11     10.05 o 
 -17   2  11       56.97       64.48     21.71 o 
 -16   2  11       61.88       47.58     11.35 o 
 -15   2  11        0.02        3.38      8.41 o 
 -14   2  11       43.59       35.12     10.46 o 
 -13   2  11      760.31      567.98     21.76 o 
 -12   2  11      738.35      606.83     21.87 o 
 -11   2  11      132.27       94.70     11.89 o 
 -10   2  11       41.49       43.08      9.58 o 
  -9   2  11       48.98       42.40      9.69 o 
  -8   2  11      361.76      354.02     16.63 o 
  -7   2  11        3.83       -7.33      9.21 o 
  -6   2  11      623.85      593.74     18.37 o 
  -5   2  11      335.48      306.51     14.24 o 
  -4   2  11     1310.60     1208.29     24.91 o 
  -3   2  11      397.71      367.49     20.64 o 
  -2   2  11      172.47      174.71     14.26 o 
  -1   2  11      372.86      340.28     15.91 o 
   0   2  11        2.04       -5.37      9.76 o 
   1   2  11      236.49      246.29     19.12 o 
   2   2  11       36.20       30.24      9.55 o 
   3   2  11      225.87      174.78     26.51 o 
   4   2  11       20.51       25.43     20.52 o 
   5   2  11     2106.70     1816.32     60.59 o 
   6   2  11      404.16      375.45     35.32 o 
   7   2  11      355.91      412.22     37.69 o 
   8   2  11      104.90      132.17     28.40 o 
   9   2  11       94.49       99.41     27.88 o 
  10   2  11        7.66       -7.55     24.38 o 
  11   2  11       31.74       28.34     27.41 o 
  12   2  11       29.11       58.69     30.06 o 
  13   2  11       65.39       69.86     31.42 o 
  14   2  11      217.76      287.81     57.30 o 
  15   2  11      237.65      341.25     43.94 o 
 -24   3  11        0.02       22.21     12.08 o 
 -23   3  11      229.22      246.16     22.14 o 
 -22   3  11       74.56      102.59     16.17 o 
 -21   3  11      361.98      405.37     24.04 o 
 -20   3  11      190.64      219.93     21.42 o 
 -19   3  11        4.63        7.92     10.29 o 
 -18   3  11        6.65       11.29      9.73 o 
 -17   3  11        0.64       -6.08      8.91 o 
 -16   3  11       34.89       18.33     14.14 o 
 -15   3  11       49.84       76.12     16.80 o 
 -14   3  11      133.42      110.96     17.58 o 
 -13   3  11       25.08       45.34     16.36 o 
 -12   3  11       11.25       13.99     12.06 o 
 -11   3  11      199.69      213.06     20.35 o 
 -10   3  11       73.70       70.37     14.47 o 
  -9   3  11      115.18      109.91     17.47 o 
  -8   3  11      198.30      206.85     18.85 o 
  -7   3  11      923.89      829.24     29.71 o 
  -6   3  11       36.14       31.32     11.43 o 
  -5   3  11     2655.21     2522.02     45.27 o 
  -4   3  11      512.51      495.05     21.71 o 
  -3   3  11     1275.78     1166.34     30.45 o 
  -2   3  11      599.70      595.10     22.42 o 
  -1   3  11      118.73      109.82     22.67 o 
   0   3  11        0.42        1.82     10.21 o 
   1   3  11       31.34       41.00     12.67 o 
   2   3  11       30.42       16.06     18.68 o 
   3   3  11       86.55       74.49     31.04 o 
   4   3  11       40.83       48.98     16.47 o 
   5   3  11       78.81       78.71     24.30 o 
   6   3  11       37.86       60.50     24.11 o 
   7   3  11       20.44       22.02     22.58 o 
   8   3  11       57.25       64.46     27.44 o 
   9   3  11      185.70      171.92     32.10 o 
  10   3  11        0.22       14.50     28.74 o 
  11   3  11       51.75       43.42     41.52 o 
  12   3  11        5.48       20.76     30.29 o 
  13   3  11       10.47       51.64     31.98 o 
  14   3  11       39.07       89.23     35.13 o 
 -22   4  11        0.62       28.18     24.14 o 
 -21   4  11        9.37       -3.84     16.10 o 
 -20   4  11        7.22       13.80     15.69 o 
 -19   4  11        0.67       -6.61     16.82 o 
 -18   4  11        3.60        6.84     13.85 o 
 -17   4  11        2.49        1.47     13.73 o 
 -16   4  11        1.86       13.59     13.74 o 
 -15   4  11        0.09        0.24     15.57 o 
 -14   4  11       19.94       25.75     13.70 o 
 -13   4  11        0.02       10.50     12.32 o 
 -12   4  11        0.92       30.89     14.68 o 
 -11   4  11       32.00       16.46     19.64 o 
 -10   4  11        2.87       19.94     12.22 o 
  -9   4  11        7.46        3.81     10.72 o 
  -8   4  11       10.94       18.71     11.57 o 
  -7   4  11        0.69       -3.72     14.92 o 
  -6   4  11        0.03        1.20     10.13 o 
  -5   4  11       29.72       56.90     20.02 o 
  -4   4  11       25.91       28.73     11.34 o 
  -3   4  11       20.38       10.14      9.71 o 
  -2   4  11       91.99      102.73     13.80 o 
  -1   4  11       17.23       19.01     18.71 o 
   0   4  11        0.58       -5.38     10.83 o 
   1   4  11        0.35       18.06     11.79 o 
   2   4  11        0.36       31.21     21.86 o 
   3   4  11        0.44       -6.55     20.11 o 
   4   4  11        2.14      -16.01     16.01 o 
   5   4  11        0.14        1.56     37.19 o 
   6   4  11       30.36       29.90     22.83 o 
   7   4  11       71.11       83.82     26.83 o 
   8   4  11       39.65       12.12     25.99 o 
   9   4  11       10.72       15.39     26.00 o 
  10   4  11       22.08       17.62     28.15 o 
  11   4  11        0.21       32.14     28.96 o 
  12   4  11        8.34       -4.02     29.08 o 
  13   4  11        1.91       27.32     30.59 o 
 -21   5  11      254.60      274.74     42.02 o 
 -20   5  11       23.59       24.57     48.64 o 
 -19   5  11        9.76       14.44     20.34 o 
 -18   5  11        9.40       -1.13     14.07 o 
 -17   5  11        0.50       15.04     13.98 o 
 -16   5  11        0.00       -2.75     12.89 o 
 -15   5  11       15.00       14.40     13.59 o 
 -14   5  11       19.70       36.34     15.32 o 
 -13   5  11       95.29       99.94     17.78 o 
 -12   5  11       34.76       29.52     17.43 o 
 -11   5  11      196.62      178.43     24.64 o 
 -10   5  11      169.34      173.29     31.06 o 
  -9   5  11      155.07      159.95     19.18 o 
  -8   5  11      398.91      399.73     24.81 o 
  -7   5  11      727.95      654.75     28.63 o 
  -6   5  11      453.55      451.07     24.95 o 
  -5   5  11     1711.42     1561.51     41.94 o 
  -4   5  11      234.18      267.70     21.17 o 
  -3   5  11     1536.99     1385.93     38.76 o 
  -2   5  11       80.30      122.34     19.77 o 
  -1   5  11        1.62       -3.41     19.05 o 
   0   5  11       52.18       82.39     32.01 o 
   1   5  11       66.39       57.36     26.50 o 
   2   5  11      134.62       93.54     28.67 o 
   3   5  11      106.10      112.18     29.47 o 
   4   5  11       31.60       58.47     25.29 o 
   5   5  11      100.17      113.95     29.11 o 
   6   5  11       13.38       22.40     23.47 o 
   7   5  11       28.27       17.81     25.22 o 
   8   5  11       47.65       55.53     26.60 o 
   9   5  11       59.73       59.67     28.22 o 
  10   5  11       11.35      -28.45     44.22 o 
  11   5  11       15.52      -11.06     29.09 o 
 -18   6  11        7.67       44.75     32.69 o 
 -17   6  11        8.83       24.12     14.99 o 
 -16   6  11       44.26       35.09     17.30 o 
 -15   6  11        0.74       21.33     16.95 o 
 -14   6  11       15.70       34.44     15.45 o 
 -13   6  11      339.34      342.88     27.16 o 
 -12   6  11      273.89      273.04     24.76 o 
 -11   6  11       56.42       44.70     16.75 o 
 -10   6  11        6.36       -0.55     11.93 o 
  -9   6  11       49.94       60.15     15.76 o 
  -8   6  11      155.92      118.17     20.10 o 
  -7   6  11        6.71       13.38     12.80 o 
  -6   6  11      231.37      265.69     22.53 o 
  -5   6  11      163.66      178.84     19.86 o 
  -4   6  11      384.56      366.79     30.34 o 
  -3   6  11       90.18      126.76     22.04 o 
  -2   6  11       42.40       72.44     20.22 o 
  -1   6  11      144.66      163.68     22.93 o 
   0   6  11       24.41       41.45     33.41 o 
   1   6  11      134.22      116.01     47.89 o 
   2   6  11       42.73       32.76     27.78 o 
   3   6  11      140.53      125.62     32.73 o 
   4   6  11       30.85       58.74     29.03 o 
   5   6  11      884.37      704.10     49.41 o 
   6   6  11      262.09      269.83     38.75 o 
   7   6  11      152.42      196.49     35.38 o 
   8   6  11        8.20       57.89     25.59 o 
   9   6  11       29.40      101.23     30.10 o 
 -14   7  11       88.54      103.84     32.29 o 
 -13   7  11        2.23       32.67     17.60 o 
 -12   7  11        0.53       29.42     18.59 o 
 -11   7  11       47.27      103.77     19.01 o 
 -10   7  11        0.95       13.32     21.75 o 
  -9   7  11        9.78       71.46     22.71 o 
  -8   7  11       27.50       38.93     15.02 o 
  -7   7  11      202.42      239.63     50.24 o 
  -6   7  11        1.16       36.01     18.19 o 
  -5   7  11      863.93      828.71     42.98 o 
  -4   7  11      200.03      245.31     29.70 o 
  -3   7  11      278.23      361.66     31.70 o 
  -2   7  11      362.45      413.80     32.81 o 
  -1   7  11       78.03      111.04     22.28 o 
   0   7  11        0.95       89.56     40.15 o 
   1   7  11        0.00       57.78     34.22 o 
   2   7  11        0.65       51.11     32.22 o 
   3   7  11       11.68       37.52    103.30 o 
   4   7  11        9.68      -16.23     46.53 o 
   5   7  11       16.55        5.42     45.52 o 
 -24   0  12        8.20       30.45     18.93 o 
 -23   0  12       57.66       66.93     20.61 o 
 -22   0  12        3.53        5.57     15.20 o 
 -21   0  12       58.21       58.94     19.00 o 
 -20   0  12      404.28      470.84     52.26 o 
 -19   0  12       40.36       54.42     18.58 o 
 -18   0  12      223.93      253.64     26.71 o 
 -17   0  12       43.98       20.09     14.39 o 
 -16   0  12       10.94       45.19     18.26 o 
 -15   0  12       14.49      -11.00     11.00 o 
 -14   0  12      428.56      371.43     27.46 o 
 -13   0  12      110.43       52.58     15.10 o 
 -12   0  12       23.14        9.57     15.52 o 
 -11   0  12      213.52      193.16     20.77 o 
 -10   0  12      106.57       82.17     15.96 o 
  -9   0  12       47.60       51.40     11.23 o 
  -8   0  12       15.65       25.01      9.92 o 
  -7   0  12        7.78        9.06     16.52 o 
  -6   0  12        6.53        5.12      8.87 o 
  -5   0  12     1448.95     1295.63     34.29 o 
  -4   0  12      179.72      175.80     34.08 o 
  -3   0  12       16.81       15.83     11.96 o 
  -2   0  12        0.04        4.04      9.12 o 
  -1   0  12     1228.51     1076.74     66.30 o 
   0   0  12      327.45      274.82     49.89 o 
   1   0  12       64.05       25.13     12.54 o 
   2   0  12      375.08      343.94     46.15 o 
   3   0  12       71.55       61.26     31.93 o 
   4   0  12      328.24      350.39     48.15 o 
   5   0  12      546.15      438.31     53.19 o 
   6   0  12       74.57       52.45     33.63 o 
   7   0  12      295.16      355.27     53.26 o 
   8   0  12      319.93      417.87     57.19 o 
   9   0  12      234.39      223.12     50.89 o 
  10   0  12       72.15      142.38     46.45 o 
  11   0  12        1.38       44.15     40.08 o 
  12   0  12        1.01       41.41     42.67 o 
  13   0  12       38.42       67.41     47.04 o 
  14   0  12      288.15      354.16     63.93 o 
 -24   1  12      197.45      219.76     20.38 o 
 -23   1  12      214.22      226.44     21.78 o 
 -22   1  12      150.43      187.24     18.67 o 
 -21   1  12      414.39      416.58     23.91 o 
 -20   1  12        2.00       15.96     10.78 o 
 -19   1  12        8.79       10.07     10.27 o 
 -18   1  12        6.22        3.03      9.56 o 
 -17   1  12       36.44       23.30     10.82 o 
 -16   1  12       73.73       55.54     13.03 o 
 -15   1  12       71.75       61.98     12.93 o 
 -14   1  12       10.92        3.01      9.48 o 
 -13   1  12      124.76      122.83     13.66 o 
 -12   1  12      341.98      332.78     19.69 o 
 -11   1  12       12.67       15.21     11.68 o 
 -10   1  12      142.38      163.65     20.45 o 
  -9   1  12      176.87      156.49     21.64 o 
  -8   1  12        6.97        5.20      7.71 o 
  -7   1  12      522.00      453.35     21.22 o 
  -6   1  12        1.87       -8.94      8.94 o 
  -5   1  12      638.84      598.27     17.20 o 
  -4   1  12      561.93      550.47     16.96 o 
  -3   1  12     1183.14     1068.87     22.25 o 
  -2   1  12      157.81      143.86     12.61 o 
  -1   1  12       22.10       20.67     16.71 o 
   0   1  12        0.07       16.17     11.17 o 
   1   1  12       66.38       48.77     13.21 o 
   2   1  12       31.12       30.38     20.53 o 
   3   1  12      189.07      146.90     26.59 o 
   4   1  12       13.28       26.47     31.41 o 
   5   1  12        5.17       19.81     21.50 o 
   6   1  12      291.84      352.43     36.00 o 
   7   1  12        1.61       26.75     23.46 o 
   8   1  12       27.79       28.55     25.73 o 
   9   1  12      351.34      401.73     41.30 o 
  10   1  12       36.77       59.41     42.48 o 
  11   1  12       75.26      119.93     32.95 o 
  12   1  12       52.63       27.63     29.83 o 
  13   1  12        3.15       57.86     31.60 o 
  14   1  12        7.79       34.42     36.93 o 
 -24   2  12        3.89       24.20     11.81 o 
 -23   2  12        1.25       26.12     12.25 o 
 -22   2  12        6.30       21.16     11.77 o 
 -21   2  12        3.95       11.83     11.16 o 
 -20   2  12        0.05       19.20     12.48 o 
 -19   2  12        0.50       14.28     11.44 o 
 -18   2  12        0.07       -6.26      9.58 o 
 -17   2  12        2.96        9.13     10.03 o 
 -16   2  12        1.59       -2.23      9.57 o 
 -15   2  12        1.67        1.29      9.12 o 
 -14   2  12        0.70       11.39      9.30 o 
 -13   2  12        0.29       12.16      8.62 o 
 -12   2  12       10.53       10.49      8.69 o 
 -11   2  12        1.98        8.15      8.45 o 
 -10   2  12        2.25       -3.03      7.97 o 
  -9   2  12       10.85       11.96      8.48 o 
  -8   2  12       33.78       22.67      9.02 o 
  -7   2  12       10.61       -0.64      9.66 o 
  -6   2  12        6.38        8.57      9.80 o 
  -5   2  12        5.07       -8.27      8.27 o 
  -4   2  12        2.00       -6.94      8.43 o 
  -3   2  12       46.58       47.71     11.30 o 
  -2   2  12        7.60        3.61      8.88 o 
  -1   2  12        4.75        8.64     11.63 o 
   0   2  12        3.61        6.73     10.06 o 
   1   2  12        1.12       17.85     18.49 o 
   2   2  12        0.11       28.64     16.04 o 
   3   2  12        0.43       -1.02     18.97 o 
   4   2  12        0.34       19.63     20.58 o 
   5   2  12        6.77       -2.65     32.08 o 
   6   2  12        5.41       33.88     23.04 o 
   7   2  12        0.03        8.97     22.36 o 
   8   2  12        5.29      -11.04     22.91 o 
   9   2  12       10.40       -5.71     25.99 o 
  10   2  12        1.64       16.88     28.33 o 
  11   2  12        0.09       61.58     31.25 o 
  12   2  12        0.33       44.37     30.55 o 
  13   2  12        2.13       21.39     30.34 o 
 -23   3  12      210.16      281.70     30.38 o 
 -22   3  12      114.98      160.05     42.89 o 
 -21   3  12      235.39      239.33     28.68 o 
 -20   3  12        6.86      -12.40     14.65 o 
 -19   3  12        1.32      -16.04     16.04 o 
 -18   3  12        6.47      -12.54     12.73 o 
 -17   3  12       25.06       24.32     15.34 o 
 -16   3  12       29.11       45.16     16.25 o 
 -15   3  12       48.38       27.21     14.47 o 
 -14   3  12        3.09        5.86     12.39 o 
 -13   3  12       84.28      116.84     18.23 o 
 -12   3  12      222.12      250.44     22.39 o 
 -11   3  12        0.18        5.36     15.72 o 
 -10   3  12      177.66      180.74     19.74 o 
  -9   3  12      294.04      243.67     29.10 o 
  -8   3  12       40.99       37.90     16.70 o 
  -7   3  12      434.60      398.19     24.25 o 
  -6   3  12       50.83       60.03     13.71 o 
  -5   3  12      517.41      472.44     22.21 o 
  -4   3  12      650.49      589.79     23.97 o 
  -3   3  12     1029.01      907.99     28.19 o 
  -2   3  12      431.94      429.57     23.50 o 
  -1   3  12        8.03       16.93     12.73 o 
   0   3  12        0.32       -0.53     11.70 o 
   1   3  12       39.30       29.83     21.91 o 
   2   3  12       71.15       73.43     24.70 o 
   3   3  12      189.26      189.30     28.12 o 
   4   3  12       60.56       56.66     13.75 o 
   5   3  12       22.76       32.66     23.00 o 
   6   3  12      251.81      307.60     35.70 o 
   7   3  12        5.19       41.99     25.25 o 
   8   3  12       11.18        4.51     25.18 o 
   9   3  12      215.62      225.51     36.95 o 
  10   3  12       95.92      124.12     34.52 o 
  11   3  12       79.34       65.70     31.41 o 
  12   3  12       57.05       97.74     47.67 o 
 -21   4  12       51.12       57.74     27.21 o 
 -20   4  12      177.76      230.69     40.35 o 
 -19   4  12       27.67       16.46     16.24 o 
 -18   4  12      137.05      119.29     21.24 o 
 -17   4  12       15.40        4.33     14.77 o 
 -16   4  12       10.52        9.97     15.26 o 
 -15   4  12       25.56       26.82     14.98 o 
 -14   4  12      236.58      248.46     28.41 o 
 -13   4  12       97.95       69.93     16.24 o 
 -12   4  12        9.12       13.15     12.80 o 
 -11   4  12      186.54      173.24     22.60 o 
 -10   4  12       39.74       48.07     14.71 o 
  -9   4  12       10.51       23.38     12.54 o 
  -8   4  12       24.03       19.74     16.44 o 
  -7   4  12       12.51       19.49     12.27 o 
  -6   4  12        0.10       -3.08     10.83 o 
  -5   4  12      840.75      825.98     31.25 o 
  -4   4  12       51.67       36.24     12.40 o 
  -3   4  12        9.36        6.79     10.56 o 
  -2   4  12        3.28        1.20     13.08 o 
  -1   4  12      612.13      525.96     26.88 o 
   0   4  12      202.87      192.28     34.64 o 
   1   4  12       56.03       32.43     24.19 o 
   2   4  12      278.44      229.99     33.69 o 
   3   4  12       83.19       57.35     24.44 o 
   4   4  12      214.85      120.85     29.24 o 
   5   4  12      517.19      378.08     40.49 o 
   6   4  12       57.95       49.34     45.78 o 
   7   4  12      341.03      376.53     63.41 o 
   8   4  12      187.45      173.10     34.73 o 
   9   4  12      125.66      100.52     43.11 o 
  10   4  12       44.22       38.95     30.65 o 
  11   4  12        0.05       44.51     30.97 o 
 -19   5  12       32.32       88.17     18.97 o 
 -18   5  12        2.81       14.48     19.51 o 
 -17   5  12       12.96       17.16     15.56 o 
 -16   5  12       59.48       48.90     16.49 o 
 -15   5  12       27.83       30.25     15.08 o 
 -14   5  12        6.16       33.38     15.24 o 
 -13   5  12       68.26       61.09     26.58 o 
 -12   5  12      110.80      114.16     19.40 o 
 -11   5  12       29.42       32.20     14.68 o 
 -10   5  12        7.31       10.92     14.59 o 
  -9   5  12        8.16       24.11     13.28 o 
  -8   5  12        6.81       27.58     13.12 o 
  -7   5  12      222.73      208.10     27.70 o 
  -6   5  12        5.68       22.95     18.90 o 
  -5   5  12      396.21      401.49     33.00 o 
  -4   5  12      184.53      189.16     29.01 o 
  -3   5  12      842.27      760.06     37.04 o 
  -2   5  12        0.16       -3.42     23.80 o 
  -1   5  12        0.04       12.37     19.59 o 
   0   5  12        5.46      -14.04     24.89 o 
   1   5  12       21.55       33.72     25.92 o 
   2   5  12        1.99        3.97     32.48 o 
   3   5  12       59.32       66.04     27.83 o 
   4   5  12        0.16       35.64     25.45 o 
   5   5  12        0.27       29.35     26.24 o 
   6   5  12      168.91      184.02     37.67 o 
   7   5  12        0.00       29.72     25.08 o 
   8   5  12       16.82       31.14     24.72 o 
   9   5  12      189.52      172.54     35.05 o 
 -17   6  12       15.55       -8.94     19.50 o 
 -16   6  12        2.44       25.09     26.95 o 
 -15   6  12        3.58       31.09     15.63 o 
 -14   6  12        0.41       23.14     14.78 o 
 -13   6  12        2.10       12.54     13.43 o 
 -12   6  12       35.82       46.01     25.93 o 
 -11   6  12        2.79        6.15     17.13 o 
 -10   6  12        7.55       38.20     15.97 o 
  -9   6  12       36.61       70.49     16.96 o 
  -8   6  12      108.32      122.14     29.36 o 
  -7   6  12       33.93       52.49     21.03 o 
  -6   6  12       23.97       44.73     14.52 o 
  -5   6  12       19.66       31.44     14.17 o 
  -4   6  12        2.89       36.67     18.04 o 
  -3   6  12      162.92      167.67     24.36 o 
  -2   6  12       29.14       78.06     18.64 o 
  -1   6  12       14.36       43.11     37.93 o 
   0   6  12       10.01       35.01     28.44 o 
   1   6  12        8.88       21.98     28.73 o 
   2   6  12        0.00       -2.42     26.61 o 
   3   6  12        2.38       42.11     29.20 o 
   4   6  12        2.49        1.30     73.30 o 
   5   6  12       17.84       42.13     50.59 o 
   6   6  12       11.94       33.01     68.04 o 
 -12   7  12       56.06      113.78     19.96 o 
 -11   7  12        0.00       -3.52     32.04 o 
 -10   7  12       79.60      124.09     31.53 o 
  -9   7  12      121.53      151.36     23.90 o 
  -8   7  12       35.79       34.52     24.96 o 
  -7   7  12      149.55      225.02     41.51 o 
  -6   7  12       73.22      117.43     19.05 o 
  -5   7  12      203.14      257.46     30.22 o 
  -4   7  12      290.42      321.58     54.11 o 
  -3   7  12      408.53      433.93    107.41 o 
  -2   7  12      261.19      397.71     68.37 o 
  -1   7  12        0.37       86.82     39.93 o 
   0   7  12        2.22       47.85     34.30 o 
   1   7  12        9.35      133.41     41.19 o 
 -23   1  13      396.61      390.56     31.47 o 
 -22   1  13      375.71      420.38     24.89 o 
 -21   1  13       58.25       59.23     14.06 o 
 -20   1  13      179.10      178.47     20.13 o 
 -19   1  13       40.87       29.45     12.60 o 
 -18   1  13       15.97        7.60     10.15 o 
 -17   1  13       27.30       32.75     11.29 o 
 -16   1  13        0.56       -1.63      9.11 o 
 -15   1  13       23.42       29.16     11.74 o 
 -14   1  13       75.31       55.69     13.18 o 
 -13   1  13       88.69       67.07     13.55 o 
 -12   1  13        0.39       -1.97      9.33 o 
 -11   1  13       35.64       56.07     11.26 o 
 -10   1  13       11.30       19.74      8.77 o 
  -9   1  13       17.23       14.88      8.22 o 
  -8   1  13       14.57       21.64      8.56 o 
  -7   1  13        0.05        6.97      7.50 o 
  -6   1  13        1.27        2.66      7.16 o 
  -5   1  13        0.15       -6.85      6.85 o 
  -4   1  13      185.22      181.74     12.98 o 
  -3   1  13        1.32        4.31      8.20 o 
  -2   1  13      183.08      161.77     16.38 o 
  -1   1  13      180.85      155.37     22.33 o 
   0   1  13        2.18        2.53     11.37 o 
   1   1  13       11.25       -0.62     18.00 o 
   2   1  13        0.50       16.25     19.34 o 
   3   1  13      127.09      112.31     26.24 o 
   4   1  13       24.81       56.16     23.01 o 
   5   1  13       79.02      100.83     27.70 o 
   6   1  13       64.75      120.66     29.17 o 
   7   1  13      180.78      188.46     33.35 o 
   8   1  13       17.02        7.19     25.72 o 
   9   1  13       46.79       86.07     31.26 o 
  10   1  13       36.66       66.82     31.96 o 
  11   1  13       79.98      134.00     35.08 o 
  12   1  13       20.29       52.89     38.59 o 
 -23   2  13       46.10       65.00     15.04 o 
 -22   2  13       16.45       28.84     13.76 o 
 -21   2  13       93.35       77.44     17.15 o 
 -20   2  13      144.31      207.08     21.49 o 
 -19   2  13       55.06       65.62     14.84 o 
 -18   2  13      233.61      228.81     21.00 o 
 -17   2  13       42.20       45.45     21.69 o 
 -16   2  13       16.86       32.16     12.55 o 
 -15   2  13      100.09      108.22     14.80 o 
 -14   2  13       53.89       32.86     14.34 o 
 -13   2  13      207.68      245.59     22.96 o 
 -12   2  13       25.60       54.87     20.28 o 
 -11   2  13       60.33       70.63     15.55 o 
 -10   2  13       25.17       47.92     13.46 o 
  -9   2  13       89.06       87.46     15.27 o 
  -8   2  13      114.76      138.04     17.40 o 
  -7   2  13        4.65        7.09     10.54 o 
  -6   2  13       56.06       56.98     12.55 o 
  -5   2  13      135.26      117.15     14.89 o 
  -4   2  13       55.57       78.20     14.58 o 
  -3   2  13       85.93       88.77     13.61 o 
  -2   2  13      136.36      166.88     19.76 o 
  -1   2  13       27.63       25.15     13.30 o 
   0   2  13      707.74      549.79     41.11 o 
   1   2  13       99.02      138.44     49.45 o 
   2   2  13      227.85      128.01     42.08 o 
   3   2  13      171.64      157.77     27.83 o 
   4   2  13      288.70      227.41     31.38 o 
   5   2  13       24.40       59.23     25.49 o 
   6   2  13      205.14      216.15     33.99 o 
   7   2  13       33.83      100.82     29.62 o 
   8   2  13      463.59      573.73     46.93 o 
   9   2  13        1.93        3.56     27.42 o 
  10   2  13      226.80      297.72     42.27 o 
  11   2  13        6.21       28.74     30.42 o 
 -22   3  13      345.27      389.26     93.41 o 
 -21   3  13       46.92       27.97     19.82 o 
 -20   3  13      150.01      132.02     25.26 o 
 -19   3  13       48.81       78.87     24.89 o 
 -18   3  13        1.13       18.38     16.66 o 
 -17   3  13        8.39       -5.34     20.39 o 
 -16   3  13        0.38        0.29     13.85 o 
 -15   3  13       13.81       -3.67     22.08 o 
 -14   3  13       52.83       35.00     22.53 o 
 -13   3  13       83.31       83.43     17.54 o 
 -12   3  13       28.35       44.85     15.45 o 
 -11   3  13       29.03       36.05     15.62 o 
 -10   3  13        0.01       -0.56     11.44 o 
  -9   3  13        0.04        5.22     21.21 o 
  -8   3  13        5.11        5.18     11.57 o 
  -7   3  13        0.04        1.53     13.40 o 
  -6   3  13        3.12        2.05     11.33 o 
  -5   3  13        8.53        5.04     10.72 o 
  -4   3  13      201.05      199.15     17.76 o 
  -3   3  13       50.26       33.11     11.90 o 
  -2   3  13      143.70      176.43     20.98 o 
  -1   3  13       80.23       51.17     15.67 o 
   0   3  13        0.67       10.80     20.95 o 
   1   3  13       45.54       61.62     25.11 o 
   2   3  13        0.04        6.49     20.89 o 
   3   3  13      121.84      132.98     30.14 o 
   4   3  13        4.60       26.82     39.85 o 
   5   3  13       54.14      115.04     45.71 o 
   6   3  13       53.97       88.93     28.70 o 
   7   3  13      112.40      112.83     30.60 o 
   8   3  13       66.98       79.44     30.94 o 
   9   3  13       62.79      109.24     33.80 o 
  10   3  13        5.64       34.17     30.78 o 
 -20   4  13        2.20        2.41     20.33 o 
 -19   4  13        0.82       13.96     16.26 o 
 -18   4  13       25.59       26.51     16.19 o 
 -17   4  13       21.96       32.91     28.11 o 
 -16   4  13        0.33       12.85     14.96 o 
 -15   4  13        1.80       33.13     15.14 o 
 -14   4  13        0.01       20.94     14.69 o 
 -13   4  13       37.36       32.48     14.99 o 
 -12   4  13        2.02       15.88     24.38 o 
 -11   4  13       49.28       48.37     15.23 o 
 -10   4  13        0.04        4.50     11.99 o 
  -9   4  13        3.37        6.10     12.00 o 
  -8   4  13       73.93       71.85     20.79 o 
  -7   4  13       63.67       59.82     15.53 o 
  -6   4  13       33.26       66.09     15.64 o 
  -5   4  13       56.54       48.69     22.27 o 
  -4   4  13       27.25       26.25     18.47 o 
  -3   4  13        5.93       12.62     25.57 o 
  -2   4  13        0.07       28.98     13.67 o 
  -1   4  13        2.21        7.65     21.39 o 
   0   4  13       19.90       30.06     25.26 o 
   1   4  13       41.03       41.48     24.80 o 
   2   4  13        2.27        4.20     23.17 o 
   3   4  13        5.46       21.04     23.88 o 
   4   4  13        2.49       -2.92     22.12 o 
   5   4  13        2.50       -1.44     26.93 o 
   6   4  13        0.38       33.78     25.56 o 
   7   4  13        2.98       -5.04     44.37 o 
   8   4  13       10.53      -42.74     42.74 o 
   9   4  13        8.02      100.45     53.63 o 
 -18   5  13       18.52       41.55     31.01 o 
 -17   5  13       25.11       53.44     17.07 o 
 -16   5  13        0.24       -1.14     16.37 o 
 -15   5  13       21.43       45.82     19.65 o 
 -14   5  13       33.70       38.78     17.05 o 
 -13   5  13       28.92       40.03     15.67 o 
 -12   5  13        2.65       10.60     23.26 o 
 -11   5  13        8.20        7.20     14.23 o 
 -10   5  13       10.12       -0.56     15.30 o 
  -9   5  13       26.70       33.80     15.29 o 
  -8   5  13       30.06       36.49     25.17 o 
  -7   5  13        0.18       15.22     21.50 o 
  -6   5  13       18.03       34.10     13.83 o 
  -5   5  13        0.31        0.96     13.86 o 
  -4   5  13      151.05      168.50     19.48 o 
  -3   5  13        3.23       45.64     17.16 o 
  -2   5  13      201.84      189.30     22.68 o 
  -1   5  13       72.31       48.13     57.74 o 
   0   5  13        2.04        7.12     52.56 o 
   1   5  13        0.54      -18.90     39.41 o 
   2   5  13        1.89       15.52     25.76 o 
   3   5  13       53.71       14.86     47.93 o 
   4   5  13       39.15       56.97     28.56 o 
   5   5  13       24.98       75.45     29.55 o 
   6   5  13       50.22       70.29     31.26 o 
 -14   6  13        6.59       22.33     18.95 o 
 -13   6  13       60.03       71.36     24.40 o 
 -12   6  13        9.17       22.87     23.38 o 
 -11   6  13        8.59       44.95     18.75 o 
 -10   6  13       16.45       53.70     24.06 o 
  -9   6  13       48.63       75.68     29.69 o 
  -8   6  13       19.83       60.47     26.88 o 
  -7   6  13        4.90       21.56     18.09 o 
  -6   6  13        1.48       38.86     23.55 o 
  -5   6  13       81.45      127.55     23.93 o 
  -4   6  13       36.49      107.08     21.20 o 
  -3   6  13        3.32       60.63     19.47 o 
  -2   6  13       39.97      136.52     44.15 o 
  -1   6  13        9.34       49.71     34.96 o 
   0   6  13      198.28      267.34     51.71 o 
   1   6  13       27.59        6.23     69.30 o 
   2   6  13       90.26       99.12     88.15 o 
   3   6  13       88.43       97.87     41.82 o 
 -22   0  14       18.21       29.22     18.24 o 
 -21   0  14       35.35       32.88     19.04 o 
 -20   0  14        0.75        8.81     16.38 o 
 -19   0  14        4.85       -5.43     15.14 o 
 -18   0  14      159.74      219.09     27.25 o 
 -17   0  14       40.42       35.43     17.64 o 
 -16   0  14      208.38      251.88     42.96 o 
 -15   0  14      124.71      137.22     22.15 o 
 -14   0  14       60.05       83.90     19.11 o 
 -13   0  14        2.29       14.21     14.35 o 
 -12   0  14      326.73      362.76     44.78 o 
 -11   0  14      262.35      299.99     26.54 o 
 -10   0  14     1239.63     1134.40     42.81 o 
  -9   0  14       42.29       54.20     15.55 o 
  -8   0  14       15.98       19.07     13.35 o 
  -7   0  14      287.28      286.59     24.60 o 
  -6   0  14       11.78       -4.17     11.67 o 
  -5   0  14        0.48        9.13      8.93 o 
  -4   0  14       12.67       21.93      7.01 o 
  -3   0  14      127.26      145.31     18.31 o 
  -2   0  14        3.88        3.69     17.93 o 
  -1   0  14       39.17       45.37     16.96 o 
   0   0  14        4.31       19.04     26.67 o 
   1   0  14       70.18       18.82     27.85 o 
   2   0  14      114.13       90.23     34.74 o 
   3   0  14       71.95       31.56     31.33 o 
   4   0  14      338.65      323.27     51.71 o 
   5   0  14       40.75       71.63     38.15 o 
   6   0  14      111.69       70.97     39.63 o 
   7   0  14      316.86      335.13     55.41 o 
   8   0  14      960.35     1106.42     83.63 o 
   9   0  14        0.26       74.45     44.74 o 
  10   0  14       12.72       97.86     47.78 o 
 -22   1  14      403.42      430.74     34.69 o 
 -21   1  14       95.01      100.38     16.41 o 
 -20   1  14      314.41      304.15     21.91 o 
 -19   1  14      147.06      151.32     17.37 o 
 -18   1  14      285.69      318.33     21.73 o 
 -17   1  14      170.24      165.93     17.09 o 
 -16   1  14       10.46       13.30     10.17 o 
 -15   1  14       13.10       23.19     10.78 o 
 -14   1  14        6.45        1.85     10.48 o 
 -13   1  14        2.77       -4.10     11.59 o 
 -12   1  14        1.43        0.41     10.00 o 
 -11   1  14       25.46       22.43     10.84 o 
 -10   1  14        2.69       -5.58      8.89 o 
  -9   1  14      179.00      199.60     33.28 o 
  -8   1  14       38.25       47.12     10.97 o 
  -7   1  14       37.56       32.18     12.12 o 
  -6   1  14      145.54      150.75     13.08 o 
  -5   1  14        2.81       14.74     10.04 o 
  -4   1  14        1.86        3.13      9.16 o 
  -3   1  14        0.00       -3.60     11.78 o 
  -2   1  14        0.00        4.92     11.78 o 
  -1   1  14       37.05       48.53     10.04 o 
   0   1  14       21.03       47.46     21.12 o 
   1   1  14       40.58       37.89     21.18 o 
   2   1  14       11.01       26.40     21.44 o 
   3   1  14       34.66       22.97     22.36 o 
   4   1  14       20.16       49.78     24.74 o 
   5   1  14       30.43       51.94     26.23 o 
   6   1  14        3.38       22.22     28.22 o 
   7   1  14       61.99       98.96     31.24 o 
   8   1  14        4.19       12.22     27.36 o 
   9   1  14       54.56       93.42     33.02 o 
  10   1  14       12.69       36.36     31.00 o 
 -21   2  14        8.66       15.10     15.46 o 
 -20   2  14        0.14        6.90     14.80 o 
 -19   2  14        9.82       -4.70     16.35 o 
 -18   2  14        8.37        4.81     15.22 o 
 -17   2  14        0.02      -14.01     14.01 o 
 -16   2  14        2.65      -14.26     20.15 o 
 -15   2  14        0.00       -2.95     14.82 o 
 -14   2  14        1.29      -12.64     12.64 o 
 -13   2  14        0.89       20.35     23.18 o 
 -12   2  14       11.63       20.42     15.01 o 
 -11   2  14        4.61       -3.69     13.34 o 
 -10   2  14       10.11       10.84     19.58 o 
  -9   2  14        5.44        9.77     23.78 o 
  -8   2  14        7.06       15.68     11.69 o 
  -7   2  14        5.49       18.59     11.89 o 
  -6   2  14        6.41        1.45     14.23 o 
  -5   2  14       11.62        6.56     10.93 o 
  -4   2  14        0.59        0.67     10.19 o 
  -3   2  14        0.70       10.90     13.34 o 
  -2   2  14       11.82       19.70     14.26 o 
  -1   2  14        0.83       10.84     20.47 o 
   0   2  14        0.01       24.04     22.15 o 
   1   2  14       10.99       24.65     22.95 o 
   2   2  14        4.91       11.19     33.04 o 
   3   2  14        3.96       26.45     37.19 o 
   4   2  14        0.13       15.42     24.02 o 
   5   2  14        0.36       26.49     25.70 o 
   6   2  14        4.57       37.23     27.33 o 
   7   2  14        7.91       25.96     27.80 o 
   8   2  14        0.92        7.21     26.48 o 
   9   2  14        1.17       48.38     29.69 o 
 -20   3  14      444.28      446.10     37.23 o 
 -19   3  14      107.50      177.58     29.96 o 
 -18   3  14      170.37      188.74     27.60 o 
 -17   3  14      175.53      183.03     24.98 o 
 -16   3  14       20.07        4.00     20.85 o 
 -15   3  14       28.76       32.07     16.49 o 
 -14   3  14       13.33       22.66     15.21 o 
 -13   3  14        5.04       12.27     14.26 o 
 -12   3  14        1.63        8.90     13.90 o 
 -11   3  14        0.01       -0.45     13.34 o 
 -10   3  14        1.04       10.31     14.19 o 
  -9   3  14      185.08      191.11     21.19 o 
  -8   3  14       18.29       25.60     13.64 o 
  -7   3  14       41.85       74.59     16.43 o 
  -6   3  14       84.37      109.49     33.21 o 
  -5   3  14        8.15        6.27     11.15 o 
  -4   3  14        0.02       -8.97     13.48 o 
  -3   3  14        5.49       23.97     16.89 o 
  -2   3  14        1.04       10.53     14.82 o 
  -1   3  14        0.50        8.21     21.72 o 
   0   3  14       11.41       44.67     24.89 o 
   1   3  14        5.54       21.85     23.51 o 
   2   3  14       19.61       11.17     33.19 o 
   3   3  14       10.94       34.03     25.25 o 
   4   3  14       21.96       13.40     25.50 o 
   5   3  14       17.81       37.71     44.45 o 
   6   3  14        0.68       49.04     46.08 o 
   7   3  14       23.78       50.82     46.15 o 
   8   3  14        8.11       16.82     44.22 o 
 -18   4  14      115.71      136.28     23.57 o 
 -17   4  14       48.19       44.81     18.49 o 
 -16   4  14      140.79      180.23     41.38 o 
 -15   4  14       97.87      139.53     35.68 o 
 -14   4  14       54.86       59.02     18.20 o 
 -13   4  14        0.67       21.56     18.33 o 
 -12   4  14      194.62      208.89     26.30 o 
 -11   4  14      186.19      267.65     58.02 o 
 -10   4  14      803.68      780.12     34.21 o 
  -9   4  14       19.84       29.57     17.03 o 
  -8   4  14       13.94       15.02     21.61 o 
  -7   4  14      159.91      210.04     51.85 o 
  -6   4  14        0.38       -4.89     17.44 o 
  -5   4  14        1.85        8.83     12.51 o 
  -4   4  14        0.38       -3.80     16.78 o 
  -3   4  14       46.71       37.89     25.94 o 
  -2   4  14        1.45        6.96     41.67 o 
  -1   4  14       19.56       29.85     26.19 o 
   0   4  14        2.10       12.47     48.85 o 
   1   4  14       24.64       -5.09     34.78 o 
   2   4  14       61.37       73.32     30.85 o 
   3   4  14       42.23       53.59     45.08 o 
   4   4  14      220.68      186.40     35.40 o 
   5   4  14       57.21       75.81     28.23 o 
   6   4  14       86.94      101.58     31.53 o 
 -16   5  14        0.13       17.58     20.57 o 
 -15   5  14        0.57       24.44     15.98 o 
 -14   5  14        0.23       27.54     15.27 o 
 -13   5  14        0.43       32.06     21.58 o 
 -12   5  14        2.07       13.53     27.07 o 
 -11   5  14       93.37      118.43     35.05 o 
 -10   5  14        1.56       22.07     14.59 o 
  -9   5  14       36.52       52.72     16.51 o 
  -8   5  14       23.22       49.52     26.41 o 
  -7   5  14       22.79       23.68     14.22 o 
  -6   5  14       65.45      108.94     31.47 o 
  -5   5  14        1.10       25.22     18.69 o 
  -4   5  14       13.59       61.52     26.52 o 
  -3   5  14        0.57       95.26     41.41 o 
  -2   5  14        9.33        4.07     66.15 o 
  -1   5  14       82.04       74.09     92.26 o 
   0   5  14       10.70       44.01     60.11 o 
   1   5  14       40.76       25.68     34.48 o 
   2   5  14        0.04       43.17     38.85 o 
   3   5  14       35.97       74.27     27.95 o 
 -11   6  14       25.50       64.47     41.82 o 
 -10   6  14       29.29       83.13     20.20 o 
  -9   6  14       18.56       50.32     17.85 o 
  -8   6  14       33.22       96.63     22.36 o 
  -7   6  14       20.18       33.26     28.16 o 
  -6   6  14       24.07       71.29     58.74 o 
  -5   6  14       38.54      118.53     22.17 o 
  -4   6  14        3.08       97.56     40.74 o 
  -2   6  14       35.72      163.12     46.37 o 
 -20   1  15       20.52       26.98     13.51 o 
 -19   1  15     1444.83     1425.21     39.16 o 
 -18   1  15       80.93       95.17     15.56 o 
 -17   1  15       48.77       71.73     14.73 o 
 -16   1  15      216.26      218.07     19.27 o 
 -15   1  15        0.09        6.79     10.38 o 
 -14   1  15       85.20       74.89     13.93 o 
 -13   1  15       19.39        5.78      9.58 o 
 -12   1  15        4.56       -5.57      9.89 o 
 -11   1  15      190.93      186.77     24.65 o 
 -10   1  15       23.00        2.40     13.87 o 
  -9   1  15       17.85       19.00     15.52 o 
  -8   1  15      281.61      273.49     26.59 o 
  -7   1  15      130.68      143.45     21.65 o 
  -6   1  15      231.93      251.55     32.60 o 
  -5   1  15       48.83       57.86     12.98 o 
  -4   1  15        0.63       -2.02     14.67 o 
  -3   1  15       10.28       27.56     14.56 o 
  -2   1  15       34.18       38.45     14.92 o 
  -1   1  15        0.02       -1.82     19.35 o 
   0   1  15      299.56      353.86     38.93 o 
   1   1  15       39.73       45.96     24.34 o 
   2   1  15        3.59       27.35     23.95 o 
   3   1  15        3.14       30.70     24.46 o 
   4   1  15        8.01       18.16     24.23 o 
   5   1  15       42.92      129.23     60.97 o 
   6   1  15        0.25       59.56     28.45 o 
   7   1  15       41.89       72.47     28.72 o 
 -20   2  15        0.66       -2.22     22.00 o 
 -19   2  15       24.57       34.52     16.06 o 
 -18   2  15      483.34      464.17     38.20 o 
 -17   2  15       31.88       22.95     18.27 o 
 -16   2  15      158.48      185.89     27.45 o 
 -15   2  15      181.40      210.19     41.37 o 
 -14   2  15      161.39      189.95     43.15 o 
 -13   2  15       60.05       64.16     18.47 o 
 -12   2  15       71.26       81.62     20.63 o 
 -11   2  15     1111.71     1176.01     40.34 o 
 -10   2  15       11.82       19.30     31.79 o 
  -9   2  15     1589.87     1501.81     44.46 o 
  -8   2  15       17.94       15.06     28.01 o 
  -7   2  15      143.87      168.28     19.79 o 
  -6   2  15       33.62       33.22     32.76 o 
  -5   2  15       18.93       17.38     16.48 o 
  -4   2  15       34.05       55.46     17.05 o 
  -3   2  15        6.58       10.58     14.56 o 
  -2   2  15       84.38      122.02     27.77 o 
  -1   2  15        0.80        6.88     41.45 o 
   0   2  15        5.95        5.21     20.65 o 
   1   2  15      244.80      311.16     37.20 o 
   2   2  15        0.62       22.01     23.05 o 
   3   2  15        0.64      -32.74     32.74 o 
   4   2  15       91.14       82.08     45.19 o 
   5   2  15      117.41      180.82     49.93 o 
   6   2  15      151.79      243.63     37.67 o 
 -18   3  15      119.61      128.05     50.26 o 
 -17   3  15       40.17       66.55     21.98 o 
 -16   3  15      196.31      211.93     28.46 o 
 -15   3  15       10.87       18.21     16.89 o 
 -14   3  15       46.09       85.55     26.36 o 
 -13   3  15        6.07       32.28     16.93 o 
 -12   3  15        0.92       41.02     20.48 o 
 -11   3  15      169.80      208.72     43.08 o 
 -10   3  15        0.47        1.78     14.39 o 
  -9   3  15        8.25       32.30     33.16 o 
  -8   3  15      103.01      121.96     20.52 o 
  -7   3  15       47.78       67.14     30.26 o 
  -6   3  15      151.78      135.79     19.06 o 
  -5   3  15       21.04       23.06     29.98 o 
  -4   3  15        1.31        8.20     18.10 o 
  -3   3  15        0.92        6.27     23.20 o 
  -2   3  15       39.07       40.83     51.41 o 
  -1   3  15       21.22       39.81     26.15 o 
   0   3  15       96.99      168.02     32.83 o 
   1   3  15        1.90       56.92     27.54 o 
   2   3  15        0.01        5.94     34.26 o 
   3   3  15        0.83        6.07     25.63 o 
   4   3  15        4.83       29.77     26.37 o 
   5   3  15       45.69       88.66     28.49 o 
 -16   4  15        0.02       24.95     24.08 o 
 -15   4  15        5.94       38.92     24.53 o 
 -14   4  15        0.53       23.48     22.78 o 
 -13   4  15       10.06       12.16     19.05 o 
 -12   4  15        8.21       15.06     20.89 o 
 -11   4  15        1.26       26.18     24.71 o 
 -10   4  15        1.01       17.50     28.83 o 
  -9   4  15        7.88       44.68     16.07 o 
  -8   4  15       56.08       63.63     27.08 o 
  -7   4  15        0.83        9.13     12.42 o 
  -6   4  15        0.00       27.61     30.07 o 
  -5   4  15        3.61       20.00     17.86 o 
  -4   4  15       11.02       92.29     20.68 o 
  -3   4  15        2.40      -12.77     33.11 o 
  -2   4  15       18.99       48.08     51.34 o 
  -1   4  15       34.30       83.55     48.45 o 
   0   4  15        0.01       -4.34     41.96 o 
   1   4  15        1.37       33.58     79.93 o 
   2   4  15        1.02       66.43     74.63 o 
   3   4  15        8.65       12.79     36.48 o 
 -12   5  15        8.67       44.87     18.45 o 
 -11   5  15      105.01      145.06     29.07 o 
 -10   5  15       14.09       53.05     42.83 o 
  -9   5  15        8.37       51.53     18.48 o 
  -8   5  15      165.00      206.71     28.66 o 
  -7   5  15      102.01      145.88     36.24 o 
  -6   5  15      112.45      196.95     46.99 o 
  -5   5  15       39.73      105.48     21.81 o 
  -3   5  15       25.86      146.75     41.41 o 
  -2   5  15       32.92      198.38     41.26 o 
  -1   5  15       17.03       43.18     69.37 o 
 -18   0  16      234.15      258.38     30.48 o 
 -17   0  16      174.91      152.53     25.48 o 
 -16   0  16      166.29      156.38     25.56 o 
 -15   0  16       33.55       22.46     16.45 o 
 -14   0  16      244.77      306.48     30.60 o 
 -13   0  16       43.52       21.63     16.80 o 
 -12   0  16      305.70      319.00     30.04 o 
 -11   0  16        7.01       27.95     16.73 o 
 -10   0  16     1090.69      998.17     74.15 o 
  -9   0  16      727.43      734.76     53.78 o 
  -8   0  16      178.53      201.17     27.08 o 
  -7   0  16       55.91       54.33     21.30 o 
  -6   0  16       84.43       67.17     19.52 o 
  -5   0  16       71.24       21.41     22.45 o 
  -4   0  16       39.42       24.37     22.22 o 
  -3   0  16       51.55       90.89     28.30 o 
   0   0  16       45.56       49.85     35.63 o 
   1   0  16      274.36      286.09     51.56 o 
   2   0  16      321.08      284.75     50.89 o 
   3   0  16       66.35       82.15     37.63 o 
   4   0  16       15.72       58.97     37.11 o 
 -18   1  16      469.49      470.05     32.27 o 
 -17   1  16      328.03      374.00     53.18 o 
 -16   1  16       56.74       63.07     17.73 o 
 -15   1  16        2.14      -10.54     12.90 o 
 -14   1  16       22.56        3.17     13.09 o 
 -13   1  16       40.58       21.12     22.16 o 
 -12   1  16       78.33       62.82     16.97 o 
 -11   1  16      108.94      135.78     19.05 o 
 -10   1  16      101.40       96.52     17.58 o 
  -9   1  16        0.25        0.71     11.73 o 
  -8   1  16        2.60       -0.25     11.98 o 
  -7   1  16       95.79       83.84     16.47 o 
  -6   1  16      235.32      210.83     20.77 o 
  -5   1  16       13.53       -3.31     13.30 o 
  -4   1  16       10.02       22.91     20.80 o 
  -3   1  16        1.37       29.28     43.15 o 
  -2   1  16      241.46      289.07     53.89 o 
  -1   1  16        4.27       24.45     21.50 o 
   0   1  16      109.37      134.19     28.71 o 
   1   1  16      249.11      288.35     36.71 o 
   2   1  16       60.95       42.45     37.33 o 
   3   1  16        0.90       54.74     39.56 o 
   4   1  16        2.68       37.23     25.56 o 
 -17   2  16       17.45       15.89     17.34 o 
 -16   2  16        0.01       17.77     21.52 o 
 -15   2  16        1.36        8.40     21.48 o 
 -14   2  16        0.08      -13.34     14.73 o 
 -13   2  16        1.32       24.09     17.32 o 
 -12   2  16        0.30        3.97     21.56 o 
 -11   2  16        0.00        0.23     15.15 o 
 -10   2  16        0.00        3.89     14.48 o 
  -9   2  16       10.35        0.58     15.96 o 
  -8   2  16       11.04       51.30     42.21 o 
  -7   2  16        0.79        8.28     14.61 o 
  -6   2  16        4.72        2.94     17.96 o 
  -5   2  16        0.04       11.73     36.20 o 
  -4   2  16       10.82       18.67     15.51 o 
  -3   2  16        0.43       32.80     39.59 o 
  -2   2  16        0.05       45.54     41.26 o 
  -1   2  16        1.60       36.84     55.82 o 
   0   2  16        0.21       33.77     28.85 o 
   1   2  16        0.73       23.70     25.41 o 
   2   2  16        1.89       46.16     61.30 o 
   3   2  16        0.01       31.68     45.48 o 
 -15   3  16        2.94       20.82     17.58 o 
 -14   3  16       21.09       11.95     17.10 o 
 -13   3  16       56.49       38.24     19.15 o 
 -12   3  16       70.19       81.86     49.90 o 
 -11   3  16      111.64      156.44     49.90 o 
 -10   3  16      154.60      223.12     53.67 o 
  -9   3  16        2.16       12.74     39.70 o 
  -8   3  16        6.12       43.64     17.51 o 
  -7   3  16      167.58      221.77     34.92 o 
  -6   3  16      221.31      262.74     50.74 o 
  -5   3  16       37.15      102.84     32.15 o 
  -4   3  16       11.67        3.96     86.56 o 
  -3   3  16       12.69       44.74     61.37 o 
  -2   3  16      242.52      270.80     38.36 o 
  -1   3  16       32.89       58.72     75.23 o 
   0   3  16      144.20      187.68     77.34 o 
   1   3  16      371.44      433.51     58.89 o 
 -12   4  16      219.06      252.69     26.15 o 
 -11   4  16       19.49       85.13     30.38 o 
 -10   4  16      739.62      788.01     51.60 o 
  -9   4  16      620.11      649.07     88.37 o 
  -8   4  16      133.81      207.57     55.26 o 
  -7   4  16       25.93       77.85     45.97 o 
  -6   4  16       70.55      135.00     42.89 o 
  -5   4  16       42.79      138.39     22.48 o 
  -4   4  16       23.87      186.90     45.04 o 
  -3   4  16       32.38      157.41    121.86 o 
  -2   4  16      112.61      168.33     72.93 o 
 -15   1  17        9.03        7.23     13.85 o 
 -14   1  17        0.99       -8.42     13.29 o 
 -13   1  17       13.73       24.13     15.20 o 
 -12   1  17      103.39      105.80     19.37 o 
 -11   1  17       11.25        1.80     12.29 o 
 -10   1  17       72.87       82.41     17.19 o 
  -9   1  17      169.89      182.68     21.58 o 
  -8   1  17        5.94       -1.24     11.92 o 
  -7   1  17       20.74       12.83     12.54 o 
  -6   1  17      170.85      168.96     25.61 o 
  -5   1  17       13.22       16.05     16.46 o 
  -4   1  17        1.69      -15.48     20.37 o 
  -2   1  17      170.42      412.91     44.00 o 
  -1   1  17      252.52      476.32     46.67 o 
   0   1  17      101.28       75.63     41.85 o 
 -13   2  17      128.51      138.90     25.49 o 
 -12   2  17       42.31       55.10     20.08 o 
 -11   2  17      234.87      223.14     28.62 o 
 -10   2  17      497.55      506.28     35.29 o 
  -9   2  17        4.37       14.89     16.43 o 
  -8   2  17      181.54      276.00     40.00 o 
  -7   2  17       11.40       36.09     17.20 o 
  -6   2  17      104.31      266.92    143.52 o 
  -5   2  17       28.32      -38.22     38.22 o 
  -4   2  17        0.05      -35.78     35.78 o 
  -3   2  17        0.47        5.33     38.67 o 
  -2   2  17       25.70       47.63     42.52 o 
  -9   3  17      103.85      126.35     24.28 o 
  -8   3  17        8.22       -4.45     22.00 o 
  -7   3  17       45.66      108.37     86.85 o 
  -6   3  17      139.64      526.17     52.89 o 
                                                 
